# Supplementary material for: Genotoxic carcinogenicity of pyrrolizidine alkaloids: relevance of potency factors for the risk assessment
Source: Arch Toxicol. 2025 Sep 19;100(1):95–108. doi: 10.1007/s00204-025-04182-1 (PMC12858451; doi:10.1007/s00204-025-04182-1)
Supplement: Supplementary file 1 — Supplementary file1 (XLSX 433 kb) [file 204_2025_4182_MOESM1_ESM.xlsx]

## Sheet: Raw & normalized data
	Supplementary information Table S1: Raw data
			Rational for exclusion			BMCL100 - BMC100 from the same study was used	no appropriate metabolic competency, no dose-response metric	CYP3A4-overexpressing cell line	CYP3A4-overexpressing cell line	riddelliine not studied; no dose-response metric; CYP3A4-overexpressing cell line	riddelliine not studied; no dose-response metric; CYP3A4-overexpressing cell line	riddelliine not studied; no dose-response metric				BMCL50 - BMC50 from the same study was used	riddelliine not studied; no dose-response metric	riddelliine not studied; no dose-response metric; CYP3A4-overexpressing cell line	CYP3A4-overexpressing cell line	CYP3A4-overexpressing cell line		BMCL100 - BMC100 from the same study was used	riddelliine not studied; no dose-response metric	p53 induction was not considered as a relevant quantitative marker; CYP3A4-overexpressing cell line	p53 induction was not considered as a relevant quantitative marker; CYP3A4-overexpressing cell line	riddelliine not studied; no dose-response metric	CYP3A4-overexpressing cell line	CYP3A4-overexpressing cell line	cell line does not represent a suitable model for PA toxicity	cell line does not represent a suitable model for PA toxicity	cell line does not represent a suitable model for PA toxicity	cell line does not represent a suitable model for PA toxicity						data only presented as figure - no numerical values	data only presented as figure - no numerical values	data only presented as figure - no numerical values		insufficiently reported (e.g. concentration was missing)	in-house data - study was not identified by literatur search - results were estimated only via peak areas	in-house data - study was not identified by literatur search - results were estimated only via peak areas	in-house data - study was not identified by literatur search - results were estimated only via peak areas	in-house data - study was not identified by literatur search - results were estimated only via peak areas	in-house data - study was not identified by literatur search - results were estimated only via peak areas	in-house data - study was not identified by literatur search - results were estimated only via peak areas
			Study	Merz & Schrenk 2016	Allemang et al. 2018	Allemang et al. 2018	Hadi et al. 2021	Li et al. 2020	Rutz et al. 2020	Buchmüller et al. 2022	Buchmüller et al. 2022	Zagorski et al. 2024	Chen et al. 2019	Chen et al. 2019	Louisse et al. 2019	Louisse et al. 2019	Buchmüller et al. 2022	Buchmüller et al. 2022	Haas et al. 2023	Haas et al. 2023	Haas et al. 2023	Haas et al. 2023	Zagorski et al. 2024	Haas et al. 2023	Haas et al. 2023	Buchmüller et al. 2022	Haas et al. 2023	Haas et al. 2023	Hincks et al. 1991	Hincks et al. 1991	Hincks et al. 1991	Hincks et al. 1991	Chou et al. 2003	Xia et al. 2004	Xia et al. 2004	Xia et al. 2006	Xia et al. 2008	Yan et al. 2008*	Ruan et al. 2014*	Ruan et al. 2014*	He et al. 2017	He et al. 2024	Geburek et al. 2020§	Geburek et al. 2020§	Geburek et al. 2020§	Geburek et al. 2020§	Geburek et al. 2020§	Geburek et al. 2020§	He et al. 2021
			Endpoint PA congener	Interim relative potency factors	MN in HepaRG after 24+72h (BMC100 in µM)	MN in HepaRG after 24+72h (BMCL100 in µM)	MN in HepG2 without S9 (lowest dose with significant induction, µM)	MN in TK6-h3A4 after 24h (BMC100 in µM)	MN in HepG2-h3A4 after 24+72 h (BMCL100 in µM)	MN in HepG2-3A4, 24h (lowest dose with significant induction, µM)	MN in V79-h3A4, 48h (lowest dose with significant induction, µM)	MN in HepaRG/SK-Hep-1 co-culture, 72h (lowest dose with significant induction, µM)	γH2AX in HepaRG after 24h (BMC10 in µM)	γH2AX in prim. rat hepatocytes after 24h (BMC10 in µM)	γH2AX in HepaRG after 24h (BMC50 in µM)	γH2AX in HepaRG after 24h (BMCL50 in µM)	γH2AX in HepaRG after 48h (lowest dose with significant induction, µM)	γH2AX in HepG2-h3A4 after 24h (lowest dose with significant induction, µM)	γH2AX in HepG2-h3A4 after 24h (BMC100 in µM)	γH2AX in HepG2-h3A4 after 24h (BMCL100 in µM)	γH2AX in prim. hum. hepatocytes after 24h (BMC100 in µM)	γH2AX in prim. hum. hepatocytes after 24h (BMCL100 in µM)	γH2AX in HepaRG/SK-Hep-1 co-culture after 72h (lowest dose with significant induction, µM)	p53 in HepG2-h3A4 after 24h (BMC100 in µM)	p53 in HepG2-h3A4 after 24h (BMCL100 in µM)	Comet in HepaRG after 48h (lowest dose with significant induction, µM)	Comet in HepG2-h3A4 after 24h (BMC100 in µM)	Comet in HepG2-h3A4 after 24h (BMCL100 in µM)	DNA cross links in MBDK cells in presence of metabolic activation after 2h incubation with 50 µM	DNA cross links in MBDK cells in presence of metabolic activation after 2h incubation with 100 µM	DNA cross links in MBDK cells in presence of metabolic activation after 2h incubation with 300 µM	DNA cross links in MBDK cells in presence of metabolic activation after 2h incubation with 500 µM	DNA adducts after inubation of 100 µM with mRLM in the presence of calf thymus DNA (adducts/107 nuc)	DNA adducts after inubation of 200 µM with mRLM in the presence of calf thymus DNA (adducts/106 nuc)	DNA adducts after inubation of 500 µM with mRLM in the presence of calf thymus DNA (adducts/106 nuc)	DNA adducts after inubation of 200 µM with mRLM in the presence of calf thymus DNA (adducts/106 nuc)	DNA adducts after inubation of 200 µM with mRLM in the presence of calf thymus DNA (adducts/108 nuc)	DNA adducts after inubation of 1000 µM with mRLM in the presence of calf thymus DNA (adducts/108 nuc)	7-GSH-DHP formation after incubation with 0,2 mM for 2 h (µM)	Protein adducts after incubation with 0,2 mM for 2 h (nM)	DNA adducts after inubation of 50 µM with mRLM in the presence of calf thymus DNA (adducts/108 nuc)	DNA adducts after inubation of ? µM with HLM in the presence of calf thymus DNA (adducts/108 nuc)	GSH adducts after incubatio of 15 µM with HLM for 6h (Peak area)	GSH adducts after incubatio of 15 µM with HLM for 1h (Peak area)	GSH adducts after incubatio of 15 µM with HLM for 10min (Peak area)	GSH adducts after incubatio of 15 µM with RLM for 6h (Peak area)	GSH adducts after incubatio of 15 µM with RLM for 1h (Peak area)	GSH adducts after incubatio of 15 µM with RLM for 10min (Peak area)	DHP after incubation of 50 µM with male prim. rat hepatocytes for 24h (nM)
	Open-chain diester PA	Heliotridine type (7S)	Heliosupine	1						50	35				8.8	7.5	25	10								NA (>100 µM)			NA	0.041	0.161	0.377											34271778	16345458	3334868	16960642	10801255	4061516
			Lasiocarpine	1	0.9792	0.822	3.2	0.036	0.01	35	35	12.5	2.09	0.02	5.3	3.8	25	10	2.3	0.42	0.44	0.06	12.5	3.74	1.84	NA (>100 µM)	1.03	0.84								10.1			250	1000	45.55	160.1	41896012	36438963	12487959	39372753	34771041	24916881	282
			Lasiocarpine-NO	1	659.3	544									NA	NA																									11.94	18.8							33.3
		Retronecine type (7R)	7-Acetylintermedine												8.8	7.4																											1311281	243056		4704836	1958244	471703
			7-Acetyllycopsamine												10	8.6																											1143782	279499		6349566	3351142	910591
			Echimidine	0.1	9.114	8.47	32		7.85	NA (>50)	50				9.4	8.3	NA (>50)	50	1.36	0.93				3.14	1.84	NA (>100 µM)	1.54	0.62														20.8	7300500	2265540	127646	8605155	4784447	1476355	183
			Latifoline																										NA	0.072	0.068	0.109
			Symlandine
			Symphytine	0.1
		Otonecine type (7R)
	Macrocyclic diester PA	Heliotridine type (7S)
		Retronecine type (7R)	Adonioline
			Epi-Jacobine												12	7.7
			Erucifoline												17	13																											10814552	3435925	271900	12437009	5743788	2320259
			Integerrimine												7.6	5.3																										61.2							137
			Isoline
			Jacobine												6.1	4.9																										20.2	29459686	14990272	3229996	24462863	11471943	4510311
			Jaconine												7.7	6.7
			Jacoline												30	26																											1049128	81706		659674	111745
			Merepoxine												8.8	4.8																											15677143	8637762	1464740	10198462	5827063	1964328
			Mereskine												6.2	4.6
			Monocrotaline	1	211.1	191			23.7	NA (>50)	NA (>50)				89	73	NA (>50)	NA (>50)	NA	NA	8.07	6.3		NA	NA	NA (>100 µM)	61.68	39.85	NA	0.068	0.091	0.201					88.7		10	250	10.88	17.8	20631			2477412	642018	63810	188
			Monocrotaline-NO	1	3502	1750																																			1.34	3.1							28.4
			Retrorsine	1	9.75	8.17	32		1.26	NA (>50)	35	NA (>100)			6.4	4.4	25	10	0.09	0.01	0.49	0.36	100	0.68	0.09	NA (>100 µM)	0.19	0.14	0.239	0.705	1.417	1.733					196		90	500	23.82	90.3	7561331	2002614	88998	11439893	5188965	1651103	264
			Retrorsine-NO	1											NA	NA																					76				8.09	9							27.4
			Riddelliine	1	5.656	4.44	3.2	2.56	1.29				2.17	0.07	5.8	4.5			10.43	3.48	4.17	1.72		14.04	8.14		1.59	1.09	0.123	0.83	2.19	2.335	28.2	10	13.6	10.2	338.5	650	100	600	18.36	67.5	9159869	2618290	177419	24941479	13176372	5104895	208
			Riddelliine-NO	1	408.2	327																											14.5				66	150			2.81	30.4							85.9
			Senecionine	1					0.05	NA (>50)	35	12.5			4.6	3.4	25	10	1.27	0.7			50	1.15	0.68	NA (>100 µM)	0.92	0.78	0.163	0.164	1.199	1.16							170	950		37.3	13388960	5505521	730531	5597950	2340992	1167703	154
			Senecionine-NO	1											NA	NA
			Seneciphyllin	1			100		0.66						4.8	4			0.36	0.1				0.75	0.39		0.26	0.14	0.249	1.502	2.192	2.937							180	800		79.3	20912927	8432390	1176818	12859753	6339861	2199014	67.9
			Senecivernin												5.1	4.2
			Trichodesmine												58	43
			Usaramine												28	15
			Usaramin-NO
		Otonecine type (7R)	Clivorine																															5.6	10.1				50	250		30.2
			Hydroxysenkirkine
			Otosenine												51	42
			Senkirkine	1				7.73							25	18																							20	100		27.6	1948283	313070		5044452	2298441	428375	11.7
		Platynecine type	Platyphylliine		216	119																																	NA	NA	NA	NA	NA			NA			NA
	Monoester PA	Retronecine type	Indicine	0.01	131.1	119			34.2						NA	NA			34.46	17.5				270.08	112.3		6.39	5.26															NA			28757
			Indicine-NO	0.01
			Intermedine	0.01	303.7	278				NA (>50)	NA (>50)				NA	NA	NA (>50)	NA (>50)								NA (>100 µM)													120	700		8	NA			8097
			Intermedine-NO	0.01
			Lycopsamine	0.01	167.5	155	100		59.5	NA (>50)	NA (>50)				303	269	NA (>50)	NA (>50)	NA	NA	52.85	31.9		NA	NA	NA (>100 µM)	109.13	62.1											NA	NA		0.7	NA			7830			71.1
			Lycopsamine-NO	0.01
		Heliotridine type	Heliotrine	0.3	9.119	7.96			4.42	NA (>50)	NA (>50)	25			62	45	10	10	8.84	4.09	3	2.1	100	14.64	10.2	NA (>100 µM)	10.57	6.2									23.1		NA	10	8.71	23.7	16841			233283			182
			Heliotrine-NO		1242	974																																			2.44	5							29.1
			Echinatine	0.3											NA	NA																											NA			181293
			Europine		30.97	25	100		34.1			NA (>100)			62	49			43.61	20.5			NA	138.55	66.7		62.1	58.28															NA			NA
			Rinderine												NA	NA																											10567			121409
		Platyphylliin type	Trachelamzhamine												NA	NA
	Non-ester PA	Retronecine type (7R)	Retronecine												NA	NA													NA	0.018	0.031	0.027						50
			Retronecine-NO												NA	NA																						10
		Heliotridine type (7S)	Heliotridine												NA	NA
		Otonecine type (7R)	Otonecine												NA	NA
	Supplementary information Table S2: Relative potency in individual data sets normalized to riddelliine
			Study	Merz & Schrenk 2016	Allemang et al. 2018	Allemang et al. 2018	Hadi et al. 2021	Li et al. 2020	Rutz et al. 2020	Buchmüller et al. 2022	Buchmüller et al. 2022	Zagorski et al. 2024	Chen et al. 2019	Chen et al. 2019	Louisse et al. 2019	Louisse et al. 2019	Buchmüller et al. 2022	Buchmüller et al. 2022	Haas et al. 2023	Haas et al. 2023	Haas et al. 2023	Haas et al. 2023	Zagorski et al. 2024	Haas et al. 2023	Haas et al. 2023	Buchmüller et al. 2022	Haas et al. 2023	Haas et al. 2023	Hincks et al. 1991	Hincks et al. 1991	Hincks et al. 1991	Hincks et al. 1991	Chou et al. 2003	Xia et al. 2004	Xia et al. 2004	Xia et al. 2006	Xia et al. 2008	Yan et al. 2008*	Ruan et al. 2014*	Ruan et al. 2014*	He et al. 2017	He et al. 2024	Geburek et al. 2020§	Geburek et al. 2020§	Geburek et al. 2020§	Geburek et al. 2020§	Geburek et al. 2020§	Geburek et al. 2020§	He et al. 2021
	Relative potency normalized to riddelliine		Endpoint PA congener	Interim relative potency factors	MN in HepaRG after 24+72h (BMC100 in µM)	MN in HepaRG after 24+72h (BMCL100 in µM)	MN in HepG2 without S9 (lowest dose with significant induction, µM)	MN in TK6-h3A4 after 24h (BMC100 in µM)	MN in HepG2-h3A4 after 24+72 h (BMCL100 in µM)	MN in HepG2-3A4, 24h (lowest dose with significant induction, µM)	MN in V79-h3A4, 48h (lowest dose with significant induction, µM)	MN in HepaRG/SK-Hep-1 co-culture, 72h (lowest dose with significant induction, µM)	γH2AX in HepaRG after 24h (BMC10 in µM)	γH2AX in prim. rat hepatocytes after 24h (BMC10 in µM)	γH2AX in HepaRG after 24h (BMC50 in µM)	γH2AX in HepaRG after 24h (BMCL50 in µM)	γH2AX in HepaRG after 48h (lowest dose with significant induction, µM)	γH2AX in HepG2-h3A4 after 24h (lowest dose with significant induction, µM)	γH2AX in HepG2-h3A4 after 24h (BMC100 in µM)	γH2AX in HepG2-h3A4 after 24h (BMCL100 in µM)	γH2AX in prim. hum. hepatocytes after 24h (BMC100 in µM)	γH2AX in prim. hum. hepatocytes after 24h (BMCL100 in µM)	γH2AX in HepaRG/SK-Hep-1 co-culture after 72h (lowest dose with significant induction, µM)	p53 in HepG2-h3A4 after 24h (BMC100 in µM)	p53 in HepG2-h3A4 after 24h (BMCL100 in µM)	Comet in HepaRG after 48h (lowest dose with significant induction, µM)	Comet in HepG2-h3A4 after 24h (BMC100 in µM)	Comet in HepG2-h3A4 after 24h (BMCL100 in µM)	DNA cross links in MBDK cells in presence of metabolic activation after 2h incubation with 50 µM	DNA cross links in MBDK cells in presence of metabolic activation after 2h incubation with 100 µM	DNA cross links in MBDK cells in presence of metabolic activation after 2h incubation with 300 µM	DNA cross links in MBDK cells in presence of metabolic activation after 2h incubation with 500 µM	DNA adducts after inubation of 100 µM with mRLM in the presence of calf thymus DNA (adducts/107 nuc)	DNA adducts after inubation of 200 µM with mRLM in the presence of calf thymus DNA (adducts/106 nuc)	DNA adducts after inubation of 500 µM with mRLM in the presence of calf thymus DNA (adducts/106 nuc)	DNA adducts after inubation of 200 µM with mRLM in the presence of calf thymus DNA (adducts/106 nuc)	DNA adducts after inubation of 200 µM with mRLM in the presence of calf thymus DNA (adducts/108 nuc)	DNA adducts after inubation of 1000 µM with mRLM in the presence of calf thymus DNA (adducts/108 nuc)	7-GSH-DHP formation after incubation with 0,2 mM for 2 h (µM)	Protein adducts after incubation with 0,2 mM for 2 h (nM)	DNA adducts after inubation of 50 µM with mRLM in the presence of calf thymus DNA (adducts/108 nuc)	DNA adducts after inubation of ? µM with HLM in the presence of calf thymus DNA (adducts/108 nuc)	GSH adducts after incubatio of 15 µM with HLM for 6h (Peak area)	GSH adducts after incubatio of 15 µM with HLM for 1h (Peak area)	GSH adducts after incubatio of 15 µM with HLM for 10min (Peak area)	GSH adducts after incubatio of 15 µM with RLM for 6h (Peak area)	GSH adducts after incubatio of 15 µM with RLM for 1h (Peak area)	GSH adducts after incubatio of 15 µM with RLM for 10min (Peak area)	DHP after incubation of 50 µM with male prim. rat hepatocytes for 24h (nM)
	Open-chain diester PA	Heliotridine type (7S)	Heliosupine	1											0.659091	0.6													0	0.0493976	0.073516	0.161456											3.74151	6.2428	18.7966	0.680017	0.819744	0.795612
			Lasiocarpine	1	5.77614	5.40146	1	71.1111	129				1.03828	3.5	1.09434	1.18421			4.53478	8.28571	9.47727	28.6667		3.75401	4.42391		1.54369	1.29762								0.990196			2.5	1.66667	2.48094	2.37185	4.57387	13.9171	70.3868	1.57861	2.63889	4.88098	1.35577
			Lasiocarpine-NO	1	0.0085788	0.00816176									0	0																									0.650327	0.278519							0.160096
		Retronecine type (7R)	7-Acetylintermedine												0.659091	0.608108																											0.143155	0.0928301	0	0.188635	0.148618	0.0924021
			7-Acetyllycopsamine												0.58	0.523256																											0.124869	0.106749	0	0.254579	0.25433	0.178376
			Echimidine	0.1	0.620584	0.524203	0.1		0.164331						0.617021	0.542169			7.66912	3.74194				4.47134	4.42391		1.03247	1.75806														0.308148	0.797009	0.865275	0.719461	0.345014	0.363108	0.289204	0.879808
			Latifoline																										0	0.086747	0.0310502	0.0466809
			Symlandine
			Symphytine	0.1
		Otonecine type
	Macrocyclic diester PA	Heliotridine type (7S)
		Retronecine type (7R)	Adonioline
			Epi-Jacobine												0.483333	0.584416
			Erucifoline												0.341176	0.346154																											1.18064	1.31228	1.53253	0.498648	0.435916	0.454516
			Integerrimine												0.763158	0.849057																										0.906667							0.658654
			Isoline
			Jacobine												0.95082	0.918367																										0.299259	3.21617			0.98081	0.870645	0.883527
			Jaconine												0.753247	0.671642
			Jacoline												0.193333	0.173077																											0.114535	0.0312059	0	0.0264489	0.00848071	0
			Merepoxine												0.659091	0.9375																											1.7115			0.408896
			Mereskine												0.935484	0.978261
			Monocrotaline	1	0.026793	0.0232461			0.0544304						0.0651685	0.0616438			0	0	0.516729	0.273016		0	0		0.0257782	0.0273526	0	0.0819277	0.0415525	0.0860814					0.262038		0.1	0.416667	0.592593	0.263704	0.00225232	0	0	0.099329	0.0487249	0.0124998	0.903846
			Monocrotaline-NO	1	0.00161508	0.00253714																																			0.0729847	0.0459259							0.136538
			Retrorsine	1	0.580103	0.543452	0.1		1.02381						0.90625	1.02273			115.889	348	8.5102	4.77778		20.6471	90.4444		8.36842	7.78571	1.94309	0.849398	0.647032	0.742184					0.579025		0.9	0.833333	1.29739	1.33778	0.825485			0.458669	0.393808	0.323435	1.26923
			Retrorsine-NO	1											0	0																					0.22452				0.440632	0.133333							0.131731
			Riddelliine	1	1	1	1	1	1				1	1	1	1			1	1	1	1		1	1		1	1	1	1	1	1	1	1	1	1	1	1	1	1	1	1	1	1	1	1	1	1	1
			Riddelliine-NO	1	0.013856	0.013578																											0.514184				0.194978	0.230769			0.15305	0.45037							0.412981
			Senecionine	1					25.8						1.26087	1.32353			8.2126	4.97143				12.2087	11.9706		1.72826	1.39744	1.3252	0.19759	0.547489	0.496788							1.7	1.58333		0.552593	1.4617			0.224443	0.177666	0.228742	0.740385
			Senecionine-NO	1											0	0
			Seneciphyllin	1					1.95455						1.20833	1.125			28.9722	34.8				18.72	20.8718		6.11538	7.78571	2.02439	1.80964	1.00091	1.25782							1.8	1.33333		1.17481	2.2831			0.515597	0.481154	0.430766	0.326442
			Senecivernin												1.13725	1.07143
			Trichodesmine												0.1	0.104651
			Usaramine												0.207143	0.3
			Usaramin-NO
		Otonecine type	Clivorine																															0.56	0.742647				0.5	0.416667		0.447407
			Hydroxysenkirkine
			Otosenine												0.113725	0.107143
			Senkirkine	1				0.331177							0.232	0.25																							0.2	0.166667		0.408889	0.212698	0.11957	0	0.202252	0.174437	0.0839146	0.05625
		Platynecine type	Platyphylliine		0.0261852	0.0373109																																	0	0	0	0	0	0	0	0	0	0	0
	Monoester PA	Retronecine type	Indicine	0.01	0.0431426	0.0373109			0.0377193						0	0			0.30267	0.198857				0.0519846	0.0724844		0.248826	0.207224															0	0	0	0.00115298	0	0
			Indicine-NO	0.01
			Intermedine	0.01	0.0186236	0.0159712									0	0																							1.2	1.16667		0.118519	0	0	0	0.00032464	0	0
			Intermedine-NO	0.01
			Lycopsamine	0.01	0.0337672	0.0286452	0.032		0.0216807						0.0191419	0.0167286			0	0	0.0789026	0.0539185		0	0		0.0145698	0.0175523											0	0		0.0103704	0	0	0	0.000313935	0	0	0.341827
			Lycopsamine-NO	0.01
		Heliotridine type	Heliotrine	0.3	0.620243	0.557789			0.291855						0.0935484	0.1			1.17986	0.850856	1.39	0.819048		0.959016	0.798039		0.150426	0.175806									0.0682422		0	0.0166667	0.474401	0.351111	0.00183856	0	0	0.00935321	0	0	0.875
			Heliotrine-NO		0.00455395	0.00455852																																			0.132898	0.0740741							0.139904
			Echinatine	0.3											0	0																											0	0	0	0.00726873	0	0
			Europine		0.182628	0.1776	0.032		0.0378299						0.0935484	0.0918367			0.239165	0.169756				0.101335	0.122039		0.0256039	0.0187028															0	0	0	0	0	0
			Rinderine												0	0																											0.00115362	0	0	0.00486775	0	0
		Platynecine type	Trachelamzhamine												0	0
	Non-ester PA	Retronecine type (7R)	Retronecine												0	0													0	0.0216867	0.0141553	0.0115632						0.0769231
			Retronecine-NO												0	0																						0.0153846
		Heliotridine type (7S)	Heliotridine												0	0
		Otonecine type (7R)	Otonecine												0	0
	# 4,5 or 24 mmol/kg
	* estimated from figure
	! 3 or 6 µmol/kg
	? corrected;relatively high background in the control
	$ 20 µmol/kg
	§ internal work
	h: hour
	RLM: rat liver microsomes (m: male / f: female)
	BMC: benchmark concentration
	BMCL: benchmark concentration lower confidence limit
	prim.: primary
	hum.: human
	S9: microsomal metabolic activation system
	h3A4 - cell line overexpression human cytochrome P450 3A4
	MN: mincronucleus test
	γH2AX: γH2AX test detecting phosphorylated histone H2AX
	nuc: nucleotides
	(i)REP: (interim) relative potency
	ALT: alanine aminotransferase
	RBC: red blood count
	LDH: lactate dehydrogenase-based cytotoxicity assay
	MTT: cytotoxicity assay
	CT: cytotoxicity
	IC: inhibitory concentration
	EC: effect concentration
	Excluded data set
	Data set considered for quantitative analysis
	Raw data below limit of detection, values set to 0
[truncated: 82 more columns]

## Sheet: Grouped data
	Supplementary information Table S3: Genotoxicity in vitro – human liver cells														Supplementary information Table S4: Adduct formation in a cell-free system																Supplementary information Table S5: Adduct formation in vitro – rat liver cells																		Supplementary information Table S6: Adduct formation in rats dosed p.o.
			Study	Allemang et al. 2018	Chen et al. 2019	Louisse et al. 2019	Haas et al. 2023										Study	Chou et al. 2003	Xia et al. 2004	Xia et al. 2004	Xia et al. 2006	Xia et al. 2008	He et al. 2017										Study	Lester et al. 2019	He et al. 2021	He et al. 2021	He et al. 2021	He et al. 2021	He et al. 2021	He et al. 2021	He et al. 2021
			Endpoint PA congener	MN in HepaRG after 24+72h (BMC100 in µM)	γH2AX in HepaRG after 24h (BMC10 in µM)	γH2AX in HepaRG after 24h (BMC50 in µM)	γH2AX in prim. hum. hepatocytes after 24h (BMC100 in µM)	Mean	Standard deviation	Relative standard deviation (%)	Minimum	Maximum	No of data points				Endpoint PA congener	DNA adducts after inubation of 100 µM with mRLM in the presence of calf thymus DNA (adducts/107 nuc)	DNA adducts after inubation of 200 µM with mRLM in the presence of calf thymus DNA (adducts/106 nuc)	DNA adducts after inubation of 500 µM with mRLM in the presence of calf thymus DNA (adducts/106 nuc)	DNA adducts after inubation of 200 µM with mRLM in the presence of calf thymus DNA (adducts/106 nuc)	DNA adducts after inubation of 200 µM with mRLM in the presence of calf thymus DNA (adducts/108 nuc)	DNA adducts after inubation of 50 µM with mRLM in the presence of calf thymus DNA (adducts/108 nuc)	Mean	Standard deviation	Relative standard deviation (%)	Minimum	Maximum	No of data points				Endpoint PA congener	DNA adducts/AUC (24h) (adducts*µmol*hr/108)	DNA adducts after incubation of 12.5 µM in prim. rat hepatocytes for 24h (adducts/108 nuc)	DNA adducts after incubation of 50 µM in prim. rat hepatocytes for 24h (adducts/108 nuc)	DHP after incubation of 50 µM with male prim. rat hepatocytes for 24h (nM)	7-GS-DHP after incubation of 50 µM with male prim. rat hepatocytes for 24h (nM)	7-Cys-DHP after incubation of 50 µM with male prim. rat hepatocytes for 24h (nM)	7-NAC-DHP after incubation of 50 µM with male prim. rat hepatocytes for 24h (nM)	1-CHO after incubation of 50 µM with male prim. rat hepatocytes for 24h (nM)	Mean	Standard deviation	Relative standard deviation (%)	Minimum	Maximum	No of data points
	Open-chain diester PA	Heliotridine type (7S)	Heliosupine			0.659091		0.659091			0.659091	0.659091	1		Open-chain diester PA	Heliotridine type (7S)	Heliosupine												0		Open-chain diester PA	Heliotridine type (7S)	Heliosupine														0		Open-chain diester PA
			Lasiocarpine	5.77614	1.03828	1.09434	9.47727	4.34651	3.53163	81.2521	1.03828	9.47727	4				Lasiocarpine				0.990196		2.48094	1.73557	0.74537	42.9468	0.990196	2.48094	2				Lasiocarpine	2.5	0.855385	1.41279	1.35577	0.841427	1.62868	2.27541	0.675277	1.44309	0.62747	43.4809	0.675277	2.5	8
			Lasiocarpine-NO	0.0085788		0		0.0042894	0.0042894	100	0	0.0085788	2				Lasiocarpine-NO						0.650327	0.650327			0.650327	0.650327	1				Lasiocarpine-NO		0.181538	0.196221	0.160096	0.0540139	0.0975769	0.0720954	0.190037	0.13594	0.0553982	40.752	0.0540139	0.196221	7
													0																0																		0
		Retronecine type (7R)	7-Acetylintermedine			0.659091		0.659091			0.659091	0.659091	1			Retronecine type (7R)	7-Acetylintermedine												0			Retronecine type (7R)	7-Acetylintermedine														0
			7-Acetyllycopsamine			0.58		0.58			0.58	0.58	1				7-Acetyllycopsamine												0				7-Acetyllycopsamine														0
			Echimidine	0.620584		0.617021		0.618802	0.00178122	0.28785	0.617021	0.620584	2				Echimidine												0				Echimidine	1.75	0.378462	0.856105	0.879808	0.226957	0.298625	0.207988	0.134686	0.591579	0.514183	86.9171	0.134686	1.75	8
			Latifoline										0				Latifoline												0				Latifoline														0
			Symlandine										0				Symlandine												0				Symlandine														0
			Symphytine										0				Symphytine												0				Symphytine														0
													0																0																		0
		Otonecine type											0			Otonecine type													0			Otonecine type															0
													0																0																		0
	Macrocyclic diester PA	Heliotridine type (7S)											0		Macrocyclic diester PA	Heliotridine type (7S)													0		Macrocyclic diester PA	Heliotridine type (7S)															0		Macrocyclic diester PA
													0																0																		0
		Retronecine type (7R)	Adonioline										0			Retronecine type (7R)	Adonioline												0			Retronecine type (7R)	Adonioline														0
			Epi-Jacobine			0.483333		0.483333			0.483333	0.483333	1				Epi-Jacobine												0				Epi-Jacobine														0
			Erucifoline			0.341176		0.341176			0.341176	0.341176	1				Erucifoline												0				Erucifoline														0
			Integerrimine			0.763158		0.763158			0.763158	0.763158	1				Integerrimine												0				Integerrimine		0.329231	0.417151	0.658654	0.167493	0.337263	0.320021	0.130996	0.337258	0.160981	47.7322	0.130996	0.658654	7
			Isoline										0				Isoline												0				Isoline														0
			Jacobine			0.95082		0.95082			0.95082	0.95082	1				Jacobine												0				Jacobine														0
			Jaconine			0.753247		0.753247			0.753247	0.753247	1				Jaconine												0				Jaconine														0
			Jacoline			0.193333		0.193333			0.193333	0.193333	1				Jacoline												0				Jacoline														0
			Merepoxine			0.659091		0.659091			0.659091	0.659091	1				Merepoxine												0				Merepoxine														0
			Mereskine			0.935484		0.935484			0.935484	0.935484	1				Mereskine												0				Mereskine														0
			Monocrotaline	0.026793		0.0651685	0.516729	0.202897	0.222465	109.644	0.026793	0.516729	3				Monocrotaline					0.262038	0.592593	0.427315	0.165277	38.678	0.262038	0.592593	2				Monocrotaline	0.225	0.575385	0.571221	0.903846	0.602577	0.694172	0.512448	1.06642	0.643884	0.237977	36.9596	0.225	1.06642	8
			Monocrotaline-NO	0.00161508									1				Monocrotaline-NO						0.0729847	0.0729847			0.0729847	0.0729847	1				Monocrotaline-NO		0.144615	0.100291	0.136538	0.10109	0.0962672	0.0731328	0.0749077	0.103835	0.0256051	24.6595	0.0731328	0.144615	7
			Retrorsine	0.580103		0.90625	8.5102	3.33219	3.66383	109.953	0.580103	8.5102	3				Retrorsine					0.579025	1.29739	0.938205	0.35918	38.2838	0.579025	1.29739	2				Retrorsine		1.44615	1.30378	1.26923	2.0337	1.24296	1.20695	0.313653	1.25949	0.468117	37.1672	0.313653	2.0337	7
			Retrorsine-NO			0		0			0	0	1				Retrorsine-NO					0.22452	0.440632	0.332576	0.108056	32.4906	0.22452	0.440632	2				Retrorsine-NO		0.187692	0.199128	0.131731	0.194747	0.24165	0.219917	0.128782	0.186235	0.0391292	21.0106	0.128782	0.24165	7
			Riddelliine	1	1	1	1	1			1	1	4				Riddelliine	1	1	1	1	1	1	1	0	0	1	1	6				Riddelliine	1	1	1	1	1	1	1	1	1	0	0	1	1	8
			Riddelliine-NO	0.013856				0.013856			0.013856	0.013856	1				Riddelliine-NO	0.514184				0.194978	0.15305	0.287404	0.161269	56.1122	0.15305	0.514184	3				Riddelliine-NO		0.206154	0.344477	0.412981	0.189792	0.182711	0.190353	0.117897	0.234909	0.0963467	41.0145	0.117897	0.412981	7
			Senecionine			1.26087		1.26087			1.26087	1.26087	1				Senecionine												0				Senecionine		0.212308	0.395349	0.740385	0.311199	0.65095	0.590249	0.201107	0.443078	0.201684	45.5189	0.201107	0.740385	7
			Senecionine-NO			0		0			0	0	1				Senecionine-NO												0				Senecionine-NO														0
			Seneciphyllin			1.20833		1.20833			1.20833	1.20833	1				Seneciphyllin												0				Seneciphyllin		0.310769	1.0218	0.326442	0.107532	0.202358	0.209544	0.107011	0.326494	0.294935	90.3339	0.107011	1.0218	7
			Senecivernin			1.13725		1.13725			1.13725	1.13725	1				Senecivernin												0				Senecivernin														0
			Trichodesmine			0.1		0.1			0.1	0.1	1				Trichodesmine												0				Trichodesmine														0
			Usaramine			0.207143		0.207143			0.207143	0.207143	1				Usaramine												0				Usaramine														0
			Usaramin-NO										0				Usaramin-NO												0				Usaramin-NO														0
													0																0																		0
		Otonecine type	Clivorine										0			Otonecine type	Clivorine		0.56	0.742647				0.651324	0.0913235	14.0212	0.56	0.742647	2			Otonecine type	Clivorine		0.36	0.46657						0.413285	0.0532849	12.893	0.36	0.46657	2
			Hydroxysenkirkine										0				Hydroxysenkirkine												0				Hydroxysenkirkine														0
			Otosenine			0.113725		0.113725			0.113725	0.113725	1				Otosenine												0				Otosenine														0
			Senkirkine			0.232		0.232			0.232	0.232	1				Senkirkine												0				Senkirkine		0.396923	0.309593	0.05625	0.207136	0.407335	0.204357	0.123616	0.243601	0.123657	50.7621	0.05625	0.407335	7
													0																0																		0
		Platynecine type	Platyphylliine	0.0261852				0.0261852			0.0261852	0.0261852	1			Platynecine type	Platyphylliine						0	0			0	0	1			Platynecine type	Platyphylliine	0	0	0	0	0	0	0	0	0			0	0	8
	Monoester PA	Retronecine type	Indicine	0.0431426		0		0.0215713	0.0215713	100	0	0.0431426	2		Monoester PA	Retronecine type	Indicine												0		Monoester PA	Retronecine type	Indicine	0.1								0.1			0.1	0.1	1		Monoester PA
			Indicine-NO										0				Indicine-NO												0				Indicine-NO														0
			Intermedine	0.0186236		0		0.00931182	0.00931182	100	0	0.0186236	2				Intermedine												0				Intermedine		0.206154	0.177326						0.19174	0.0144141	7.51755	0.177326	0.206154	2
			Intermedine-NO										0				Intermedine-NO												0				Intermedine-NO														0
			Lycopsamine	0.0337672		0.0191419	0.0789026	0.0439372	0.025435	57.8893	0.0191419	0.0789026	3				Lycopsamine												0				Lycopsamine	0.2	0.163077	0.123547	0.341827	0.041328	0.0537001	0.0412344	0.127675	0.136549	0.0949555	69.5398	0.0412344	0.341827	8
			Lycopsamine-NO										0				Lycopsamine-NO												0				Lycopsamine-NO														0
													0																0																		0
		Heliotridine type	Heliotrine	0.620243		0.0935484	1.39	0.701264	0.532366	75.9152	0.0935484	1.39	3			Heliotridine type	Heliotrine					0.0682422	0.474401	0.271322	0.203079	74.8482	0.0682422	0.474401	2			Heliotridine type	Heliotrine	0.75	0.286154	0.302326	0.875	0.127354	0.51146	0.4611	0.660517	0.496739	0.238254	47.9637	0.127354	0.875	8
			Heliotrine-NO	0.00455395				0.00455395			0.00455395	0.00455395	1				Heliotrine-NO						0.132898	0.132898			0.132898	0.132898	1				Heliotrine-NO		0.116923	0.0726744	0.139904	0.0232904	0.0345121	0.0157158	0.157196	0.0800307	0.0539606	67.4248	0.0157158	0.157196	7
			Echinatine			0		0			0	0	1				Echinatine												0				Echinatine														0
			Europine	0.182628		0.0935484		0.138088	0.04454	32.2547	0.0935484	0.182628	2				Europine												0				Europine	0.25								0.25			0.25	0.25	1
			Rinderine			0		0			0	0	1				Rinderine												0				Rinderine														0
													0																0																		0
		Platynecine type	Trachelamzhamine			0		0			0	0	1			Platynecine type	Trachelamzhamine												0			Platynecine type	Trachelamzhamine														0
													0																0																		0
	Non-ester PA	Retronecine type (7R)	Retronecine			0		0			0	0	1		Non-ester PA	Retronecine type (7R)	Retronecine												0		Non-ester PA	Retronecine type (7R)	Retronecine														0		Non-ester PA
			Retronecine-NO			0		0			0	0	1				Retronecine-NO												0				Retronecine-NO														0
		Heliotridine type (7S)	Heliotridine			0		0			0	0	1			Heliotridine type (7S)	Heliotridine												0			Heliotridine type (7S)	Heliotridine														0
		Otonecine type (7R)	Otonecine			0		0			0	0	1			Otonecine type (7R)	Otonecine												0			Otonecine type (7R)	Otonecine														0
	Raw data below limit of detection, values set to 0; and mean values solely resulting from such data
	Mean values that included data points that were set to 0
	Relative standard deviation ≥ 100%
[truncated: 57 more columns]

## Sheet: Impact of iREP on food samples
	Occurrence data from: Mulder et al. 2015, Appendix H																															iREP-min
																																0	0	1	1	0	0	0	0	0	0	1	1	0	0	0	0	0	0
			Supplementary information Table S8: PA content as measured (µg/L)																													Supplementary information Table S9: PA content (µg/L, corrected by iREP-min
			Echimidine	Echimidine-NO	Erucifolin	Erucifolin-NO	Europin	Europin-NO	Heliotrine	Heliotrine-NO	Intermedine	Intermedine-NO	Jacobine	Jacobine-NO	Lasiocarpin	Lasiocarpin-NO	Lycopsamin	Lycopsamin-NO	Monocrotalin	Monocrotalin-NO	Retrorsine	Retrorsine-NO	Senecionine	Senecionine-NO	Seneciphylline	Seneciphylline-NO	Senecivernine	Senecivernine-NO	Senkirkine	Trichodesmine	Total	Echimidine	Echimidine-NO	Erucifolin	Erucifolin-NO	Europin	Europin-NO	Heliotrine	Heliotrine-NO	Intermedine	Intermedine-NO	Jacobine	Jacobine-NO	Lasiocarpin	Lasiocarpin-NO	Lycopsamin	Lycopsamin-NO	Monocrotalin	Monocrotalin-NO
	FP14/0005	Green																													0	0	0	0	0	0	0	0	0	0	0	0	0	0	0	0	0	0	0
	FP14/0018	Green									0.636										0.82	1.189	1.328	2.024							5.997	0	0	0	0	0	0	0	0	0	0	0	0	0	0	0	0	0	0
	FP14/0040	Green									0.037																		0.035		0.072	0	0	0	0	0	0	0	0	0	0	0	0	0	0	0	0	0	0
	FP14/0041	Green									0.38										2.399	4.955	1.975	4.608							14.317	0	0	0	0	0	0	0	0	0	0	0	0	0	0	0	0	0	0
	FP14/0044	Green									0.293											3.315	0.347	2.84							6.795	0	0	0	0	0	0	0	0	0	0	0	0	0	0	0	0	0	0
	FP14/0049	Green									0.821		0.135								0.993	1.823	1.319	2.901							7.992	0	0	0	0	0	0	0	0	0	0	0.135	0	0	0	0	0	0	0
	FP14/0057	Green									0.527		0.341								0.273	0.049	0.465	0.233							1.888	0	0	0	0	0	0	0	0	0	0	0.341	0	0	0	0	0	0	0
	FP14/0058	Green									0.18										0.307	7.54	0.475	5.575							14.077	0	0	0	0	0	0	0	0	0	0	0	0	0	0	0	0	0	0
	FP14/0081	Green					0.049				0.173										0.267	0.124	0.517	0.624							1.754	0	0	0	0	0	0	0	0	0	0	0	0	0	0	0	0	0	0
	FP14/0082	Green					0.044				0.071																				0.115	0	0	0	0	0	0	0	0	0	0	0	0	0	0	0	0	0	0
	FP14/0086	Green									0.105										1.833	3.247	2.016	3.912							11.113	0	0	0	0	0	0	0	0	0	0	0	0	0	0	0	0	0	0
	FP14/0092	Green					0.071		0.108		0.136		0.129																		0.444	0	0	0	0	0	0	0	0	0	0	0.129	0	0	0	0	0	0	0
	FP14/0096	Green																													0	0	0	0	0	0	0	0	0	0	0	0	0	0	0	0	0	0	0
	FP14/0305	Green									5.513		0.309			0.173													0.081		6.076	0	0	0	0	0	0	0	0	0	0	0.309	0	0	0	0	0	0	0
	FP14/0306	Green							0.147	0.093	1.804		0.335								19.32	2.724	24.53	2.411	0.693	0.093			0.076		52.226	0	0	0	0	0	0	0	0	0	0	0.335	0	0	0	0	0	0	0
	FP14/0307	Green								0.031	3.816		0.297								1.713	3.055	3.652	6.969		0.031			0.073		19.637	0	0	0	0	0	0	0	0	0	0	0.297	0	0	0	0	0	0	0
	FP14/0308	Green																													0	0	0	0	0	0	0	0	0	0	0	0	0	0	0	0	0	0	0
	FP14/0309	Green																													0	0	0	0	0	0	0	0	0	0	0	0	0	0	0	0	0	0	0
	FP14/0335	Green									0.072																				0.072	0	0	0	0	0	0	0	0	0	0	0	0	0	0	0	0	0	0
	FP14/0336	Green									0.043																				0.043	0	0	0	0	0	0	0	0	0	0	0	0	0	0	0	0	0	0
	FP14/0346	Green								0.66											0.34	0.257	0.453	0.487	0.625	0.66	0.203				3.685	0	0	0	0	0	0	0	0	0	0	0	0	0	0	0	0	0	0
	FP14/0348	Green									0.801	1.653						0.097			0.184	3.639	0.416	2.457				5.093			14.34	0	0	0	0	0	0	0	0	0	0	0	0	0	0	0	0	0	0
	FP14/0350	Green									0.145																				0.145	0	0	0	0	0	0	0	0	0	0	0	0	0	0	0	0	0	0
	FP14/0351	Green									0.209																				0.209	0	0	0	0	0	0	0	0	0	0	0	0	0	0	0	0	0	0
	FP14/0352	Green									0.041																				0.041	0	0	0	0	0	0	0	0	0	0	0	0	0	0	0	0	0	0
	FP14/0366	Green									0.028																				0.028	0	0	0	0	0	0	0	0	0	0	0	0	0	0	0	0	0	0
	FP14/0367	Green									0.049																				0.049	0	0	0	0	0	0	0	0	0	0	0	0	0	0	0	0	0	0
			Echimidine	Echimidine-NO	Erucifolin	Erucifolin-NO	Europin	Europin-NO	Heliotrine	Heliotrine-NO	Intermedine	Intermedine-NO	Jacobine	Jacobine-NO	Lasiocarpin	Lasiocarpin-NO	Lycopsamin	Lycopsamin-NO	Monocrotalin	Monocrotalin-NO	Retrorsine	Retrorsine-NO	Senecionine	Senecionine-NO	Seneciphylline	Seneciphylline-NO	Senecivernine	Senecivernine-NO	Senkirkine	Trichodesmine	Total	Echimidine	Echimidine-NO	Erucifolin	Erucifolin-NO	Europin	Europin-NO	Heliotrine	Heliotrine-NO	Intermedine	Intermedine-NO	Jacobine	Jacobine-NO	Lasiocarpin	Lasiocarpin-NO	Lycopsamin	Lycopsamin-NO	Monocrotalin	Monocrotalin-NO
	FP14/0006	Peppermint	0.012	0.067											0.02	0.041					0.164	0.508	0.216	0.58	0.596	0.236	0.048	0.051	0.045		2.584	0	0	0	0	0	0	0	0	0	0	0	0	0	0	0	0	0	0
	FP14/0017	Peppermint	0.011					0.224	0.069	0.505					0.028	0.113					0.065	0.228	0.148	0.416							1.807	0	0	0	0	0	0	0	0	0	0	0	0	0	0	0	0	0	0
	FP14/0021	Peppermint	0.024			0.087		0.232	0.127	0.533					0.039	0.147					0.109	0.416	0.232	0.685	0.643	0.211	0.072	0.092	0.045		3.694	0	0	0	0.087	0	0	0	0	0	0	0	0	0	0	0	0	0	0
	FP14/0022	Peppermint	0.076	0.087											0.02						0.411	0.601	0.599	1.213	2.124	0.381	0.187	0.089	0.045		5.833	0	0	0	0	0	0	0	0	0	0	0	0	0	0	0	0	0	0
	FP14/0024	Peppermint																			0.173	0.205	0.344	0.467	1.169	0.273	0.12				2.751	0	0	0	0	0	0	0	0	0	0	0	0	0	0	0	0	0	0
	FP14/0027	Peppermint																													0	0	0	0	0	0	0	0	0	0	0	0	0	0	0	0	0	0	0
	FP14/0028	Peppermint			0.067			0.021		0.024					0.04	0.072					0.36	0.397	0.529	0.892	1.659	0.545	0.22				4.826	0	0	0.067	0	0	0	0	0	0	0	0	0	0	0	0	0	0	0
	FP14/0037	Peppermint	0.049															0.103				0.229	0.237	0.273	1.113	0.255	0.121	0.072			2.452	0	0	0	0	0	0	0	0	0	0	0	0	0	0	0	0	0	0
	FP14/0055	Peppermint					0.035	0.073	0.052	0.291							0.051	0.272			0.181	0.24	0.125	0.416	0.429	0.291	0.06		0.035		2.551	0	0	0	0	0	0	0	0	0	0	0	0	0	0	0	0	0	0
	FP14/0056	Peppermint					0.029		0.021	0.117							0.076	0.201			0.079		0.073	0.157	0.252	0.117	0.044		0.035		1.201	0	0	0	0	0	0	0	0	0	0	0	0	0	0	0	0	0	0
	FP14/0060	Peppermint								0.271					0.015						0.317	0.192	0.277	0.599	0.771	0.267	0.103		0.035		2.847	0	0	0	0	0	0	0	0	0	0	0	0	0	0	0	0	0	0
	FP14/0066	Peppermint					0.013		0.02	0.524											0.576	0.688	0.351	1.017	0.875	0.524	0.18		0.048		4.816	0	0	0	0	0	0	0	0	0	0	0	0	0	0	0	0	0	0
	FP14/0071	Peppermint	0.023				0.061	0.555	0.14	0.803					0.073	0.204					2.049	5.067	4.628	9.789	8.428	4.2	2.184	1.607	0.06		39.871	0	0	0	0	0	0	0	0	0	0	0	0	0	0	0	0	0	0
	FP14/0087	Peppermint						0.131	0.027	0.227					0.052	0.149							0.068	0.065	0.187	0.059	0.049				1.014	0	0	0	0	0	0	0	0	0	0	0	0	0	0	0	0	0	0
	FP14/0089	Peppermint						0.121	0.013	0.065					0.04						0.136	0.244	0.228	0.52	0.539	0.283	0.147	0.128			2.464	0	0	0	0	0	0	0	0	0	0	0	0	0	0	0	0	0	0
	FP14/0091	Peppermint															0.033							0.048	0.075	0.035					0.191	0	0	0	0	0	0	0	0	0	0	0	0	0	0	0	0	0	0
	FP14/0099	Peppermint																								0.047					0.047	0	0	0	0	0	0	0	0	0	0	0	0	0	0	0	0	0	0
	FP14/0321	Peppermint	0.027				0.147	1.092	0.031	0.256					0.181	1.379					0.092	0.173	0.124	0.352	0.312	0.183	0.071	0.063			4.483	0	0	0	0	0	0	0	0	0	0	0	0	0	0	0	0	0	0
	FP14/0322	Peppermint	0.029								0.016										0.108	0.109	0.319	0.248	0.493	0.119	0.156				1.597	0	0	0	0	0	0	0	0	0	0	0	0	0	0	0	0	0	0
	FP14/0323	Peppermint			0.083	0.056															0.284	0.519	0.665	1.097	1.016	0.513	0.199				4.432	0	0	0.083	0.056	0	0	0	0	0	0	0	0	0	0	0	0	0	0
	FP14/0324	Peppermint								0.028											0.015		0.455	0.215	0.56	0.028	1.215				2.516	0	0	0	0	0	0	0	0	0	0	0	0	0	0	0	0	0	0
	FP14/0325	Peppermint		0.085																				0.013	0.091						0.189	0	0	0	0	0	0	0	0	0	0	0	0	0	0	0	0	0	0
	FP14/0326	Peppermint					0.011															3.953	4.116	13.11	13.49	20.86	1.244	1.909			58.693	0	0	0	0	0	0	0	0	0	0	0	0	0	0	0	0	0	0
	FP14/0341	Peppermint	0.027				0.027	0.104	0.099	0.309	0.037				0.06	0.133	0.073	0.036			0.92	0.84	3.428	2.183	3.227	0.895	0.652			0.073	13.123	0	0	0	0	0	0	0	0	0	0	0	0	0	0	0	0	0	0
	FP14/0342	Peppermint													0.129						0.131	0.14	0.105	0.155	0.136	0.048	0.053	0.047			0.944	0	0	0	0	0	0	0	0	0	0	0	0	0	0	0	0	0	0
	FP14/0343	Peppermint					1.856	2.499	2.108						0.068		2.227	3.067							0.1					2.227	14.152	0	0	0	0	0	0	0	0	0	0	0	0	0	0	0	0	0	0
	FP14/0363	Peppermint								1.689											0.7	1.543	0.563	1.677	3.635	1.689	0.927				12.423	0	0	0	0	0	0	0	0	0	0	0	0	0	0	0	0	0	0
	FP14/0364	Peppermint		0.325						0.085											0.013			0.197	0.161	0.085					0.866	0	0	0	0	0	0	0	0	0	0	0	0	0	0	0	0	0	0
	FP14/0372	Peppermint								0.793											0.233	0.568	0.6	2.424	1.205	0.793	0.936				7.552	0	0	0	0	0	0	0	0	0	0	0	0	0	0	0	0	0	0
	FP14/0373	Peppermint																													0	0	0	0	0	0	0	0	0	0	0	0	0	0	0	0	0	0	0
			Echimidine	Echimidine-NO	Erucifolin	Erucifolin-NO	Europin	Europin-NO	Heliotrine	Heliotrine-NO	Intermedine	Intermedine-NO	Jacobine	Jacobine-NO	Lasiocarpin	Lasiocarpin-NO	Lycopsamin	Lycopsamin-NO	Monocrotalin	Monocrotalin-NO	Retrorsine	Retrorsine-NO	Senecionine	Senecionine-NO	Seneciphylline	Seneciphylline-NO	Senecivernine	Senecivernine-NO	Senkirkine	Trichodesmine	Total	Echimidine	Echimidine-NO	Erucifolin	Erucifolin-NO	Europin	Europin-NO	Heliotrine	Heliotrine-NO	Intermedine	Intermedine-NO	Jacobine	Jacobine-NO	Lasiocarpin	Lasiocarpin-NO	Lycopsamin	Lycopsamin-NO	Monocrotalin	Monocrotalin-NO
	FP14/0007	Mixed herbs						0.073	0.04	0.029					0.064						0.124	0.192	0.245	0.681							1.448	0	0	0	0	0	0	0	0	0	0	0	0	0	0	0	0	0	0
	FP14/0016	Mixed herbs	0.244						0.037		0.747							0.072			0.628	2.595	1.685	7.204	3.071	5.073	0.853		0.089		22.298	0	0	0	0	0	0	0	0	0	0	0	0	0	0	0	0	0	0
	FP14/0030	Mixed herbs		0.053				0.045	0.037	0.031	1.664				0.061			0.189			0.331	0.236	0.687	0.519	0.141	0.075	0.472	0.133	0.135		4.809	0	0	0	0	0	0	0	0	0	0	0	0	0	0	0	0	0	0
	FP14/0031	Mixed herbs	0.068	0.115						0.029	0.081							0.065			0.196	0.123	0.465	0.311	0.215	0.079	0.317	0.129	0.151		2.344	0	0	0	0	0	0	0	0	0	0	0	0	0	0	0	0	0	0
	FP14/0046	Mixed herbs					0.011		0.008						0.032			0.084									0.032		0.08		0.247	0	0	0	0	0	0	0	0	0	0	0	0	0	0	0	0	0	0
	FP14/0051	Mixed herbs	0.016	0.043						0.025					0.117						0.22	0.101	0.289	0.4		0.025	0.109		0.056		1.401	0	0	0	0	0	0	0	0	0	0	0	0	0	0	0	0	0	0
	FP14/0063	Mixed herbs					1.961	2.496	2.777	0.092					2.216		1.048	4.168			0.092	0.061	0.073	0.149	0.167	0.092	0.031		0.068		15.491	0	0	0	0	0	0	0	0	0	0	0	0	0	0	0	0	0	0
	FP14/0067	Mixed herbs		0.043			0.047	0.048	0.016	0.063					0.053		0.033	0.097				0.085	0.117	0.287	0.129	0.063	0.059	0.027			1.167	0	0	0	0	0	0	0	0	0	0	0	0	0	0	0	0	0	0
	FP14/0069	Mixed herbs		0.043			0.047	0.048	0.016	0.063					0.053		0.033	0.041				0.085	0.117	0.287	0.129	0.063	0.059	0.027			1.111	0	0	0	0	0	0	0	0	0	0	0	0	0	0	0	0	0	0
	FP14/0076	Mixed herbs					0.025	0.983	0.316	3.111					0.076	0.299					0.099	0.144	0.228	0.421	0.248	0.244	0.117				6.311	0	0	0	0	0	0	0	0	0	0	0	0	0	0	0	0	0	0
	FP14/0077	Mixed herbs																													0	0	0	0	0	0	0	0	0	0	0	0	0	0	0	0	0	0	0
	FP14/0080	Mixed herbs					0.037	0.527	0.355	1.515					0.2	0.669								0.147							3.45	0	0	0	0	0	0	0	0	0	0	0	0	0	0	0	0	0	0
	FP14/0098	Mixed herbs					0.352	12.45	0.92	8.227					0.239	3.537															25.725	0	0	0	0	0	0	0	0	0	0	0	0	0	0	0	0	0	0
	FP14/0327	Mixed herbs																			0.103	0.192	0.077	0.547	0.021		0.049	0.027	0.032		1.048	0	0	0	0	0	0	0	0	0	0	0	0	0	0	0	0	0	0
	FP14/0328	Mixed herbs					0.023		0.024	0.461					0.057			0.072			0.769	0.953	1.48	4.603	0.397	0.461	0.828		0.063		10.191	0	0	0	0	0	0	0	0	0	0	0	0	0	0	0	0	0	0
	FP14/0329	Mixed herbs					0.011								2.453																2.464	0	0	0	0	0	0	0	0	0	0	0	0	0	0	0	0	0	0
	FP14/0330	Mixed herbs						0.032		0.055																					0.087	0	0	0	0	0	0	0	0	0	0	0	0	0	0	0	0	0	0
	FP14/0345	Mixed herbs								1.388											0.86	0.995	1.133	1.003	4.737	1.388	2.131				13.635	0	0	0	0	0	0	0	0	0	0	0	0	0	0	0	0	0	0
	FP14/0359	Mixed herbs	0.196	0.727					0.039	0.213	0.019				0.027	0.112	0.068					0.165	0.527	0.771	0.349	0.191	0.071	0.047			3.522	0	0	0	0	0	0	0	0	0	0	0	0	0	0	0	0	0	0
	FP14/0360	Mixed herbs																				0.035		0.099	0.025	0.056		0.012	0.028		0.255	0	0	0	0	0	0	0	0	0	0	0	0	0	0	0	0	0	0
	FP14/0374	Mixed herbs					0.032		0.037		0.033				0.051		0.029	0.083			0.076	0.061	0.124	0.208			0.06	0.223	0.033		1.05	0	0	0	0	0	0	0	0	0	0	0	0	0	0	0	0	0	0
			Echimidine	Echimidine-NO	Erucifolin	Erucifolin-NO	Europin	Europin-NO	Heliotrine	Heliotrine-NO	Intermedine	Intermedine-NO	Jacobine	Jacobine-NO	Lasiocarpin	Lasiocarpin-NO	Lycopsamin	Lycopsamin-NO	Monocrotalin	Monocrotalin-NO	Retrorsine	Retrorsine-NO	Senecionine	Senecionine-NO	Seneciphylline	Seneciphylline-NO	Senecivernine	Senecivernine-NO	Senkirkine	Trichodesmine	Total	Echimidine	Echimidine-NO	Erucifolin	Erucifolin-NO	Europin	Europin-NO	Heliotrine	Heliotrine-NO	Intermedine	Intermedine-NO	Jacobine	Jacobine-NO	Lasiocarpin	Lasiocarpin-NO	Lycopsamin	Lycopsamin-NO	Monocrotalin	Monocrotalin-NO
	FP14/0008	Black								0.083	0.707	0.728									0.575	9.861	0.996	16.34		0.083					29.373	0	0	0	0	0	0	0	0	0	0	0	0	0	0	0	0	0	0
	FP14/0013	Black				0.16	0.16				0.177	0.073																			0.57	0	0	0	0.16	0	0	0	0	0	0	0	0	0	0	0	0	0	0
	FP14/0015	Black					0.076				0.159	0.088						0.027													0.35	0	0	0	0	0	0	0	0	0	0	0	0	0	0	0	0	0	0
	FP14/0019	Black									0.413	0.317						0.025													0.755	0	0	0	0	0	0	0	0	0	0	0	0	0	0	0	0	0	0
	FP14/0025	Black									0.407	0.424						0.076													0.907	0	0	0	0	0	0	0	0	0	0	0	0	0	0	0	0	0	0
	FP14/0026	Black								0.097	1.241	1.324						0.103			0.616	12.1	1.043	15.24		0.097					31.861	0	0	0	0	0	0	0	0	0	0	0	0	0	0	0	0	0	0
	FP14/0032	Black									1.22	1.849		0.112				0.147													3.328	0	0	0	0	0	0	0	0	0	0	0	0.112	0	0	0	0	0	0
	FP14/0034	Black									0.081	0.024																			0.105	0	0	0	0	0	0	0	0	0	0	0	0	0	0	0	0	0	0
	FP14/0035	Black									0.811	1.733						0.181				0.763	0.249	1.659							5.396	0	0	0	0	0	0	0	0	0	0	0	0	0	0	0	0	0	0
	FP14/0038	Black									1.204	0.379						0.029													1.612	0	0	0	0	0	0	0	0	0	0	0	0	0	0	0	0	0	0
	FP14/0062	Black									0.287	0.052						0.043													0.382	0	0	0	0	0	0	0	0	0	0	0	0	0	0	0	0	0	0
	FP14/0064	Black									0.872	2.981		0.063				0.427				0.412									4.755	0	0	0	0	0	0	0	0	0	0	0	0.063	0	0	0	0	0	0
	FP14/0065	Black									0.143	0.089						0.024													0.256	0	0	0	0	0	0	0	0	0	0	0	0	0	0	0	0	0	0
	FP14/0068	Black									0.38	0.293		0.049				0.069													0.791	0	0	0	0	0	0	0	0	0	0	0	0.049	0	0	0	0	0	0
	FP14/0072	Black									0.357	0.317						0.056													0.73	0	0	0	0	0	0	0	0	0	0	0	0	0	0	0	0	0	0
	FP14/0073	Black									6.295	10.39		0.475				0.471													17.631	0	0	0	0	0	0	0	0	0	0	0	0.475	0	0	0	0	0	0
	FP14/0079	Black				0.141					1.244	2.551						0.533			0.101	2	0.329	3.8							10.699	0	0	0	0.141	0	0	0	0	0	0	0	0	0	0	0	0	0	0
	FP14/0083	Black									0.735	0.805						0.043													1.583	0	0	0	0	0	0	0	0	0	0	0	0	0	0	0	0	0	0
	FP14/0085	Black									0.313	0.539						0.097			0.075	0.461	0.236	0.981							2.702	0	0	0	0	0	0	0	0	0	0	0	0	0	0	0	0	0	0
	FP14/0300	Black							0.055	0.205	0.691	0.717									1.339	19.84	2.297	22.92		0.205					48.269	0	0	0	0	0	0	0	0	0	0	0	0	0	0	0	0	0	0
	FP14/0301	Black									0.957	1.501						0.185													2.643	0	0	0	0	0	0	0	0	0	0	0	0	0	0	0	0	0	0
	FP14/0302	Black							0.053	0.213	0.712	0.756									1.197	21.96	2.196	26.85		0.213					54.15	0	0	0	0	0	0	0	0	0	0	0	0	0	0	0	0	0	0
	FP14/0303	Black																													0	0	0	0	0	0	0	0	0	0	0	0	0	0	0	0	0	0	0
	FP14/0304	Black																													0	0	0	0	0	0	0	0	0	0	0	0	0	0	0	0	0	0	0
	FP14/0331	Black									1.975	3.921		0.068				0.353				1.076	0.107	1.657			0.123	1.661			10.941	0	0	0	0	0	0	0	0	0	0	0	0.068	0	0	0	0	0	0
	FP14/0332	Black				0.235					1.135	1.265		0.28				0.187													3.102	0	0	0	0.235	0	0	0	0	0	0	0	0.28	0	0	0	0	0	0
	FP14/0333	Black					0.145				0.101																				0.246	0	0	0	0	0	0	0	0	0	0	0	0	0	0	0	0	0	0
	FP14/0334	Black					0.143				0.133	0.019																			0.295	0	0	0	0	0	0	0	0	0	0	0	0	0	0	0	0	0	0
	FP14/0347	Black										0.032						0.02													0.052	0	0	0	0	0	0	0	0	0	0	0	0	0	0	0	0	0	0
	FP14/0349	Black									0.957	2.283						0.135													3.375	0	0	0	0	0	0	0	0	0	0	0	0	0	0	0	0	0	0
	FP14/0370	Black									0.123	0.069						0.02													0.212	0	0	0	0	0	0	0	0	0	0	0	0	0	0	0	0	0	0
	FP14/0371	Black									0.121	0.061						0.028													0.21	0	0	0	0	0	0	0	0	0	0	0	0	0	0	0	0	0	0
			Echimidine	Echimidine-NO	Erucifolin	Erucifolin-NO	Europin	Europin-NO	Heliotrine	Heliotrine-NO	Intermedine	Intermedine-NO	Jacobine	Jacobine-NO	Lasiocarpin	Lasiocarpin-NO	Lycopsamin	Lycopsamin-NO	Monocrotalin	Monocrotalin-NO	Retrorsine	Retrorsine-NO	Senecionine	Senecionine-NO	Seneciphylline	Seneciphylline-NO	Senecivernine	Senecivernine-NO	Senkirkine	Trichodesmine	Total	Echimidine	Echimidine-NO	Erucifolin	Erucifolin-NO	Europin	Europin-NO	Heliotrine	Heliotrine-NO	Intermedine	Intermedine-NO	Jacobine	Jacobine-NO	Lasiocarpin	Lasiocarpin-NO	Lycopsamin	Lycopsamin-NO	Monocrotalin	Monocrotalin-NO
	FP14/0009	Chamomille					0.163	1.381	0.048	0.135					0.024	0.036						0.043	1.301	1.22	0.733	0.297			0.041		5.422	0	0	0	0	0	0	0	0	0	0	0	0	0	0	0	0	0	0
	FP14/0010	Chamomille					0.547	9.196	0.075	1.135					0.025	0.103						0.093	2.631	2.997	1.2	0.527			0.063		18.592	0	0	0	0	0	0	0	0	0	0	0	0	0	0	0	0	0	0
	FP14/0020	Chamomille		0.28							0.555							0.056				0.079	0.728	1.968	0.291	0.261			0.032		4.25	0	0	0	0	0	0	0	0	0	0	0	0	0	0	0	0	0	0
	FP14/0023	Chamomille									0.452	0.043						0.147				0.365	1.004	3.039	0.381	0.399	0.544	1.171	1.103		8.648	0	0	0	0	0	0	0	0	0	0	0	0	0	0	0	0	0	0
	FP14/0029	Chamomille									0.083							0.032					0.265	0.652	0.124	0.048					1.204	0	0	0	0	0	0	0	0	0	0	0	0	0	0	0	0	0	0
	FP14/0036	Chamomille									0.921							0.027			0.18	0.137	0.42	0.691	0.188	0.08	0.356	0.529	0.727		4.256	0	0	0	0	0	0	0	0	0	0	0	0	0	0	0	0	0	0
	FP14/0043	Chamomille																													0	0	0	0	0	0	0	0	0	0	0	0	0	0	0	0	0	0	0
	FP14/0045	Chamomille																						0.2	0.084	0.033					0.317	0	0	0	0	0	0	0	0	0	0	0	0	0	0	0	0	0	0
	FP14/0052	Chamomille		2.575							1.444				0.493	0.283					0.084	0.495	0.312	1.465	0.511	0.615	0.085		0.04		8.402	0	0	0	0	0	0	0	0	0	0	0	0	0	0	0	0	0	0
	FP14/0053	Chamomille		0.048							0.236				0.139	0.037							0.3	0.396	0.141	0.06	0.059		0.041		1.457	0	0	0	0	0	0	0	0	0	0	0	0	0	0	0	0	0	0
	FP14/0054	Chamomille		0.035							0.305				0.129								0.464	0.353	0.192	0.056	0.08		0.047		1.661	0	0	0	0	0	0	0	0	0	0	0	0	0	0	0	0	0	0
	FP14/0061	Chamomille									0.653				0.247	0.125						0.2	0.483	0.991	0.211	0.107	0.224	0.44	0.627		4.308	0	0	0	0	0	0	0	0	0	0	0	0	0	0	0	0	0	0
	FP14/0070	Chamomille		0.517							0.14							0.108					0.305	0.451	0.141	0.075			0.028		1.765	0	0	0	0	0	0	0	0	0	0	0	0	0	0	0	0	0	0
	FP14/0074	Chamomille		3.469							0.819	0.175					0.187	0.36				0.491	0.713	1.837	0.608	0.885			0.028		9.572	0	0	0	0	0	0	0	0	0	0	0	0	0	0	0	0	0	0
	FP14/0088	Chamomille									4.221	0.145					0.708	0.132													5.206	0	0	0	0	0	0	0	0	0	0	0	0	0	0	0	0	0	0
	FP14/0090	Chamomille																				0.099	1.977	2.628	1.005	0.276	0.221		0.112		6.318	0	0	0	0	0	0	0	0	0	0	0	0	0	0	0	0	0	0
	FP14/0094	Chamomille									0.049													0.091							0.14	0	0	0	0	0	0	0	0	0	0	0	0	0	0	0	0	0	0
	FP14/0097	Chamomille																				0.081		0.251	0.244	0.171	0.077				0.824	0	0	0	0	0	0	0	0	0	0	0	0	0	0	0	0	0	0
	FP14/0315	Chamomille	0.081				0.016	0.157	0.067	0.172	0.047				0.081	0.165								0.149			0.083	0.077	0.1		1.195	0	0	0	0	0	0	0	0	0	0	0	0	0	0	0	0	0	0
	FP14/0316	Chamomille	0.319	0.016							0.591	0.068					0.077	0.085				0.099	0.865	1.239	0.383	0.219	0.157		0.091	0.077	4.286	0	0	0	0	0	0	0	0	0	0	0	0	0	0	0	0	0	0
	FP14/0317	Chamomille	0.075					0.105	0.053	0.116	0.032				0.073	0.119								0.121			0.076	0.073	0.092		0.935	0	0	0	0	0	0	0	0	0	0	0	0	0	0	0	0	0	0
	FP14/0318	Chamomille								0.02					0.061									0.133			0.093	0.076	0.084		0.467	0	0	0	0	0	0	0	0	0	0	0	0	0	0	0	0	0	0
	FP14/0319	Chamomille		0.093							1.264	0.553					0.156	0.205				0.181	0.445	1.056	0.228	0.177	0.201	0.379	0.296	0.156	5.39	0	0	0	0	0	0	0	0	0	0	0	0	0	0	0	0	0	0
	FP14/0320	Chamomille																													0	0	0	0	0	0	0	0	0	0	0	0	0	0	0	0	0	0	0
	FP14/0338	Chamomille	0.137	0.112							0.227	0.337					0.08					0.481	0.3	0.532	0.184	0.181	0.088		0.087	0.08	2.826	0	0	0	0	0	0	0	0	0	0	0	0	0	0	0	0	0	0
	FP14/0339	Chamomille		9.855							0.377						0.076	0.061				0.599	0.716	2.227	0.877	0.956	0.16		0.084	0.076	16.064	0	0	0	0	0	0	0	0	0	0	0	0	0	0	0	0	0	0
	FP14/0340	Chamomille																													0	0	0	0	0	0	0	0	0	0	0	0	0	0	0	0	0	0	0
	FP14/0344	Chamomille									0.055					0.012	0.036													0.036	0.139	0	0	0	0	0	0	0	0	0	0	0	0	0	0	0	0	0	0
	FP14/0354	Chamomille									0.369				0.065																0.434	0	0	0	0	0	0	0	0	0	0	0	0	0	0	0	0	0	0
	FP14/0355	Chamomille																				0.065									0.065	0	0	0	0	0	0	0	0	0	0	0	0	0	0	0	0	0	0
	FP14/0356	Chamomille																													0	0	0	0	0	0	0	0	0	0	0	0	0	0	0	0	0	0	0
	FP14/0362	Chamomille					0.032		0.009													0.083	1.773	3.892	0.347	0.257	0.193		0.147		6.733	0	0	0	0	0	0	0	0	0	0	0	0	0	0	0	0	0	0
	FP14/0365	Chamomille																													0	0	0	0	0	0	0	0	0	0	0	0	0	0	0	0	0	0	0
	FP14/0368	Chamomille																													0	0	0	0	0	0	0	0	0	0	0	0	0	0	0	0	0	0	0
	FP14/0369	Chamomille		4.365							0.697				0.636	0.099						0.117	0.125	0.751	0.053	0.129			0.016		6.988	0	0	0	0	0	0	0	0	0	0	0	0	0	0	0	0	0	0
			Echimidine	Echimidine-NO	Erucifolin	Erucifolin-NO	Europin	Europin-NO	Heliotrine	Heliotrine-NO	Intermedine	Intermedine-NO	Jacobine	Jacobine-NO	Lasiocarpin	Lasiocarpin-NO	Lycopsamin	Lycopsamin-NO	Monocrotalin	Monocrotalin-NO	Retrorsine	Retrorsine-NO	Senecionine	Senecionine-NO	Seneciphylline	Seneciphylline-NO	Senecivernine	Senecivernine-NO	Senkirkine	Trichodesmine	Total	Echimidine	Echimidine-NO	Erucifolin	Erucifolin-NO	Europin	Europin-NO	Heliotrine	Heliotrine-NO	Intermedine	Intermedine-NO	Jacobine	Jacobine-NO	Lasiocarpin	Lasiocarpin-NO	Lycopsamin	Lycopsamin-NO	Monocrotalin	Monocrotalin-NO
	FP14/0011	Rooibos																			0.037	0.036	0.097	0.115			0.035	0.027	0.048		0.395	0	0	0	0	0	0	0	0	0	0	0	0	0	0	0	0	0	0
	FP14/0012	Rooibos		0.064																	1.819	4.543	3.773	8.771	0.155		1.979	1.128	0.06	0.043	22.335	0	0	0	0	0	0	0	0	0	0	0	0	0	0	0	0	0	0
	FP14/0014	Rooibos																			0.256	0.813	0.317	0.717	0.167	0.228	0.207	0.193	0.067		2.965	0	0	0	0	0	0	0	0	0	0	0	0	0	0	0	0	0	0
	FP14/0033	Rooibos																			0.945	1.792	2.901	6.024	1.103	0.784	0.945	0.473	0.136		15.103	0	0	0	0	0	0	0	0	0	0	0	0	0	0	0	0	0	0
	FP14/0042	Rooibos																			0.857	2.34	1.227	4.544	0.148	0.123	0.827	0.503	0.063		10.632	0	0	0	0	0	0	0	0	0	0	0	0	0	0	0	0	0	0
	FP14/0047	Rooibos								0.065											0.952	1.319	0.955	6.416	0.021	0.065	0.483		0.043		10.319	0	0	0	0	0	0	0	0	0	0	0	0	0	0	0	0	0	0
	FP14/0048	Rooibos																			0.041	0.243	0.033	0.788							1.105	0	0	0	0	0	0	0	0	0	0	0	0	0	0	0	0	0	0
	FP14/0050	Rooibos																													0	0	0	0	0	0	0	0	0	0	0	0	0	0	0	0	0	0	0
	FP14/0059	Rooibos																			0.084	0.223	0.157	1.699			0.048		0.029		2.24	0	0	0	0	0	0	0	0	0	0	0	0	0	0	0	0	0	0
	FP14/0069	Rooibos																0.023			0.132	0.305	0.227	0.651		0.033	0.099	0.079	0.048		1.597	0	0	0	0	0	0	0	0	0	0	0	0	0	0	0	0	0	0
	FP14/0075	Rooibos																			6.044	8.296	12.78	25.38	0.887	0.591	8.019	1.96	0.105		64.062	0	0	0	0	0	0	0	0	0	0	0	0	0	0	0	0	0	0
	FP14/0078	Rooibos																			0.247	0.735	0.54	2.451		0.068	0.252	0.207	0.056		4.556	0	0	0	0	0	0	0	0	0	0	0	0	0	0	0	0	0	0
	FP14/0093	Rooibos																			0.464	1.448	0.621	2.632	0.107	0.087	0.543	0.313	0.06		6.275	0	0	0	0	0	0	0	0	0	0	0	0	0	0	0	0	0	0
	FP14/0095	Rooibos																0.02			0.112	0.236	0.227	0.735		0.031	0.088	0.085	0.048		1.582	0	0	0	0	0	0	0	0	0	0	0	0	0	0	0	0	0	0
	FP14/0310	Rooibos																			0.417	1.143	1.139	3.94	0.285	0.201	0.673	0.375	0.049		8.222	0	0	0	0	0	0	0	0	0	0	0	0	0	0	0	0	0	0
	FP14/0311	Rooibos		0.053																	0.309	0.588	0.797	2.364	0.123	0.013	0.573	0.211	0.039		5.07	0	0	0	0	0	0	0	0	0	0	0	0	0	0	0	0	0	0
	FP14/0312	Rooibos																0.089			0.167	0.509	0.312	1.191		0.023	0.233	0.141	0.032		2.697	0	0	0	0	0	0	0	0	0	0	0	0	0	0	0	0	0	0
	FP14/0313	Rooibos									0.284	1.481						0.264				0.02	0.063	0.249				0.017	0.029		2.407	0	0	0	0	0	0	0	0	0	0	0	0	0	0	0	0	0	0
	FP14/0314	Rooibos																			0.089	0.151	0.271	0.604			0.159	0.056	0.029		1.359	0	0	0	0	0	0	0	0	0	0	0	0	0	0	0	0	0	0
	FP14/0337	Rooibos								0.011											0.115	0.395	0.099	1.393			0.047		0.036		2.096	0	0	0	0	0	0	0	0	0	0	0	0	0	0	0	0	0	0
	FP14/0357	Rooibos																			0.108	0.413	0.559	5.741			0.069		0.049		6.939	0	0	0	0	0	0	0	0	0	0	0	0	0	0	0	0	0	0
	FP14/0358	Rooibos									0.039				0.076	0.117					0.177	0.596	0.387	1.907	0.027	0.033	0.145		0.037		3.541	0	0	0	0	0	0	0	0	0	0	0	0	0	0	0	0	0	0
			Echimidine	Echimidine-NO	Erucifolin	Erucifolin-NO	Europin	Europin-NO	Heliotrine	Heliotrine-NO	Intermedine	Intermedine-NO	Jacobine	Jacobine-NO	Lasiocarpin	Lasiocarpin-NO	Lycopsamin	Lycopsamin-NO	Monocrotalin	Monocrotalin-NO	Retrorsine	Retrorsine-NO	Senecionine	Senecionine-NO	Seneciphylline	Seneciphylline-NO	Senecivernine	Senecivernine-NO	Senkirkine	Trichodesmine	Total	Echimidine	Echimidine-NO	Erucifolin	Erucifolin-NO	Europin	Europin-NO	Heliotrine	Heliotrine-NO	Intermedine	Intermedine-NO	Jacobine	Jacobine-NO	Lasiocarpin	Lasiocarpin-NO	Lycopsamin	Lycopsamin-NO	Monocrotalin	Monocrotalin-NO
	FP14/0353	Fennel																													0	0	0	0	0	0	0	0	0	0	0	0	0	0	0	0	0	0	0
	FP14/0361	Fennel																													0	0	0	0	0	0	0	0	0	0	0	0	0	0	0	0	0	0	0
	Appendix H
			Echimidine	Echimidine-NO	Erucifolin	Erucifolin-NO	Europin	Europin-NO	Heliotrine	Heliotrine-NO	Intermedine	Intermedine-NO	Jacobine	Jacobine-NO	Lasiocarpin	Lasiocarpin-NO	Lycopsamin	Lycopsamin-NO	Monocrotalin	Monocrotalin-NO	Retrorsine	Retrorsine-NO	Senecionine	Senecionine-NO	Seneciphylline	Seneciphylline-NO	Senecivernine	Senecivernine-NO	Senkirkine	Trichodesmine	Total	Echimidine	Echimidine-NO	Erucifolin	Erucifolin-NO	Europin	Europin-NO	Heliotrine	Heliotrine-NO	Intermedine	Intermedine-NO	Jacobine	Jacobine-NO	Lasiocarpin	Lasiocarpin-NO	Lycopsamin	Lycopsamin-NO	Monocrotalin	Monocrotalin-NO
	FP-14-0701	Plant extract formula															120.1	22													142.1	0	0	0	0	0	0	0	0	0	0	0	0	0	0	0	0	0	0
	FP-14-0702	Plant extract formula	375.2	620.8	12.3												2.2	16.4													1026.9	0	0	12.3	0	0	0	0	0	0	0	0	0	0	0	0	0	0	0
	FP-14-0707	Plant extract formula	95	321.8													39.4	56.8			48.6	55.5	18.4	12.4	30.6		27.8	4	12.2		722.5	0	0	0	0	0	0	0	0	0	0	0	0	0	0	0	0	0	0
	FP-14-0708	Plant extract formula																							9						9	0	0	0	0	0	0	0	0	0	0	0	0	0	0	0	0	0	0
	FP-14-0709	Plant extract formula	348.2	575.5	14.7													17.2													955.6	0	0	14.7	0	0	0	0	0	0	0	0	0	0	0	0	0	0	0
	FP-14-0716	Plant extract formula			40		103.5		79.4						37.3						21.9		43.1		59.1		6.1				390.4	0	0	40	0	0	0	0	0	0	0	0	0	0	0	0	0	0	0
	FP-14-0717	Plant extract formula	13.7		359.7		20.7		7.5		100.1																				501.7	0	0	359.7	0	0	0	0	0	0	0	0	0	0	0	0	0	0	0
	FP-14-0728	Plant extract formula							2		21.4	0.8											2.6								26.8	0	0	0	0	0	0	0	0	0	0	0	0	0	0	0	0	0	0
	FP-14-0734	Plant extract formula							2.4																						2.4	0	0	0	0	0	0	0	0	0	0	0	0	0	0	0	0	0	0
	FP-14-0736	Plant extract formula							1.3																						1.3	0	0	0	0	0	0	0	0	0	0	0	0	0	0	0	0	0	0
	FP-14-0754	Plant extract formula																1261.4													1261.4	0	0	0	0	0	0	0	0	0	0	0	0	0	0	0	0	0	0
	FP-14-0759	Plant extract formula									4.5																				4.5	0	0	0	0	0	0	0	0	0	0	0	0	0	0	0	0	0	0
	FP-14-0763	Plant extract formula																											36.9		36.9	0	0	0	0	0	0	0	0	0	0	0	0	0	0	0	0	0	0
	FP-14-0764	Plant extract formula									16.4	14.3					38.6					30.6									99.9	0	0	0	0	0	0	0	0	0	0	0	0	0	0	0	0	0	0
	FP-14-0778	Plant extract formula									43.2	35.8										16.1	2.4	21.2							118.7	0	0	0	0	0	0	0	0	0	0	0	0	0	0	0	0	0	0
	FP-14-0783	Plant extract formula										0.8																			0.8	0	0	0	0	0	0	0	0	0	0	0	0	0	0	0	0	0	0
	FP-14-0784	Plant extract formula					142.4	23.5	87.1	13.7	48.9								328											99.5	743.1	0	0	0	0	0	0	0	0	0	0	0	0	0	0	0	0	0	0
	FP-14-0787	Plant extract formula									33.4	17.5																			50.9	0	0	0	0	0	0	0	0	0	0	0	0	0	0	0	0	0	0
	FP-14-0788	Plant extract formula									13	2.8																			15.8	0	0	0	0	0	0	0	0	0	0	0	0	0	0	0	0	0	0
	FP-14-0791	Plant extract formula																					0.5		9.1						9.6	0	0	0	0	0	0	0	0	0	0	0	0	0	0	0	0	0	0
	FP-14-0794	Plant extract formula																			97.7		101.3		196.2		48.4				443.6	0	0	0	0	0	0	0	0	0	0	0	0	0	0	0	0	0	0
	FP-14-0799	Plant extract formula									31.5											27.6	60	12.2	160.6		35.8				327.7	0	0	0	0	0	0	0	0	0	0	0	0	0	0	0	0	0	0
	FP-14-0800	Plant extract formula									37.1																				37.1	0	0	0	0	0	0	0	0	0	0	0	0	0	0	0	0	0	0
	FP-14-0812	Plant extract formula									908.4	107																	5.7		1021.1	0	0	0	0	0	0	0	0	0	0	0	0	0	0	0	0	0	0
	FP-14-0815	Plant extract formula					4.7																								4.7	0	0	0	0	0	0	0	0	0	0	0	0	0	0	0	0	0	0
	FP-14-0817	Plant extract formula					10.6		14.3						5.4																30.3	0	0	0	0	0	0	0	0	0	0	0	0	0	0	0	0	0	0
	FP-14-0828	Plant extract formula															18.4														18.4	0	0	0	0	0	0	0	0	0	0	0	0	0	0	0	0	0	0
	FP-14-0831	Plant extract formula										27.7											39.6						404.3		471.6	0	0	0	0	0	0	0	0	0	0	0	0	0	0	0	0	0	0
	FP-14-0846	Plant extract formula																					1.9		11.3		10.1				23.3	0	0	0	0	0	0	0	0	0	0	0	0	0	0	0	0	0	0
	FP-14-0850	Plant extract formula																									4				4	0	0	0	0	0	0	0	0	0	0	0	0	0	0	0	0	0	0
	FP-14-0851	Plant extract formula										4.2																			4.2	0	0	0	0	0	0	0	0	0	0	0	0	0	0	0	0	0	0
	FP-14-0860	Plant extract formula															56.1												0.6		56.7	0	0	0	0	0	0	0	0	0	0	0	0	0	0	0	0	0	0
	FP-14-0862	Plant extract formula	5358.6	779													22.2	16													6175.8	0	0	0	0	0	0	0	0	0	0	0	0	0	0	0	0	0	0
	FP-14-0863	Plant extract formula										174.5																	2.8		177.3	0	0	0	0	0	0	0	0	0	0	0	0	0	0	0	0	0	0
	FP-14-0864	Plant extract formula					5		4.5																						9.5	0	0	0	0	0	0	0	0	0	0	0	0	0	0	0	0	0	0
	FP-14-0871	Plant extract formula										42																			42	0	0	0	0	0	0	0	0	0	0	0	0	0	0	0	0	0	0
	FP-14-0873	Plant extract formula					8	1	3			13.9																			25.9	0	0	0	0	0	0	0	0	0	0	0	0	0	0	0	0	0	0
	FP-14-0874	Plant extract formula	689.2	130.4								69.8	8.3																		897.7	0	0	0	0	0	0	0	0	0	0	8.3	0	0	0	0	0	0	0
	FP-14-0877	Plant extract formula										108.2																			108.2	0	0	0	0	0	0	0	0	0	0	0	0	0	0	0	0	0	0
	FP-14-0881	Plant extract formula														2.5															2.5	0	0	0	0	0	0	0	0	0	0	0	0	0	0	0	0	0	0
	FP-14-0884	Plant extract formula					156.2	39.8	4.5			97.8	688.2			20.9										10	5.5				1022.9	0	0	0	0	0	0	0	0	0	0	688.2	0	0	0	0	0	0	0
	FP-14-0898	Plant extract formula					4.8	3.4	2.1				62.1				68.6	5.7									8.5		15614		15769.2	0	0	0	0	0	0	0	0	0	0	62.1	0	0	0	0	0	0	0
			Echimidine	Echimidine-NO	Erucifolin	Erucifolin-NO	Europin	Europin-NO	Heliotrine	Heliotrine-NO	Intermedine	Intermedine-NO	Jacobine	Jacobine-NO	Lasiocarpin	Lasiocarpin-NO	Lycopsamin	Lycopsamin-NO	Monocrotalin	Monocrotalin-NO	Retrorsine	Retrorsine-NO	Senecionine	Senecionine-NO	Seneciphylline	Seneciphylline-NO	Senecivernine	Senecivernine-NO	Senkirkine	Trichodesmine	Total	Echimidine	Echimidine-NO	Erucifolin	Erucifolin-NO	Europin	Europin-NO	Heliotrine	Heliotrine-NO	Intermedine	Intermedine-NO	Jacobine	Jacobine-NO	Lasiocarpin	Lasiocarpin-NO	Lycopsamin	Lycopsamin-NO	Monocrotalin	Monocrotalin-NO
	FP-14-0722	Pollen-based supplement									1.9													1.5							3.4	0	0	0	0	0	0	0	0	0	0	0	0	0	0	0	0	0	0
	FP-14-0723	Pollen-based supplement	285.1	618							111.3	91.9					43.5	33.2					18.7	61.5			7.7	46.3	0.4		1317.6	0	0	0	0	0	0	0	0	0	0	0	0	0	0	0	0	0	0
	FP-14-0727	Pollen-based supplement									10.1	25.2											12.6								47.9	0	0	0	0	0	0	0	0	0	0	0	0	0	0	0	0	0	0
	FP-14-0731	Pollen-based supplement																					8.7								8.7	0	0	0	0	0	0	0	0	0	0	0	0	0	0	0	0	0	0
	FP-14-0735	Pollen-based supplement									3.1																				3.1	0	0	0	0	0	0	0	0	0	0	0	0	0	0	0	0	0	0
	FP-14-0740	Pollen-based supplement																													0	0	0	0	0	0	0	0	0	0	0	0	0	0	0	0	0	0	0
	FP-14-0758	Pollen-based supplement									1.5						2.5												0.8		4.8	0	0	0	0	0	0	0	0	0	0	0	0	0	0	0	0	0	0
	FP-14-0776	Pollen-based supplement																					3.6	4.4							8	0	0	0	0	0	0	0	0	0	0	0	0	0	0	0	0	0	0
	FP-14-0779	Pollen-based supplement	81	35.7	43.1	233.1					97.9	531.7						30.2					23.6	120.9	22.9	105.8					1325.9	0	0	43.1	233.1	0	0	0	0	0	0	0	0	0	0	0	0	0	0
	FP-14-0780	Pollen-based supplement	30.1	69.2							14.1	8.4																			121.8	0	0	0	0	0	0	0	0	0	0	0	0	0	0	0	0	0	0
	FP-14-0796	Pollen-based supplement	22.9	274.7							4.8	8					9.3	32.6						5				1.4			358.7	0	0	0	0	0	0	0	0	0	0	0	0	0	0	0	0	0	0
	FP-14-0803	Pollen-based supplement	161.9	820.4							4.9	6.1					13.3	25.5													1032.1	0	0	0	0	0	0	0	0	0	0	0	0	0	0	0	0	0	0
	FP-14-0807	Pollen-based supplement	1366.4	356.8							70.1						116.5	1.6													1911.4	0	0	0	0	0	0	0	0	0	0	0	0	0	0	0	0	0	0
	FP-14-0837	Pollen-based supplement																					2.9								2.9	0	0	0	0	0	0	0	0	0	0	0	0	0	0	0	0	0	0
	FP-14-0838	Pollen-based supplement																					2.4								2.4	0	0	0	0	0	0	0	0	0	0	0	0	0	0	0	0	0	0
	FP-14-0839	Pollen-based supplement	195.1	253.9								6.6					42.9	17.2													515.7	0	0	0	0	0	0	0	0	0	0	0	0	0	0	0	0	0	0
	FP-14-0840	Pollen-based supplement	44.6	247.2								1.8					2	6.6													302.2	0	0	0	0	0	0	0	0	0	0	0	0	0	0	0	0	0	0
	FP-14-0855	Pollen-based supplement	6.7	18.9																			9.7								35.3	0	0	0	0	0	0	0	0	0	0	0	0	0	0	0	0	0	0
	FP-14-0869	Pollen-based supplement										14.7																			14.7	0	0	0	0	0	0	0	0	0	0	0	0	0	0	0	0	0	0
			Echimidine	Echimidine-NO	Erucifolin	Erucifolin-NO	Europin	Europin-NO	Heliotrine	Heliotrine-NO	Intermedine	Intermedine-NO	Jacobine	Jacobine-NO	Lasiocarpin	Lasiocarpin-NO	Lycopsamin	Lycopsamin-NO	Monocrotalin	Monocrotalin-NO	Retrorsine	Retrorsine-NO	Senecionine	Senecionine-NO	Seneciphylline	Seneciphylline-NO	Senecivernine	Senecivernine-NO	Senkirkine	Trichodesmine	Total	Echimidine	Echimidine-NO	Erucifolin	Erucifolin-NO	Europin	Europin-NO	Heliotrine	Heliotrine-NO	Intermedine	Intermedine-NO	Jacobine	Jacobine-NO	Lasiocarpin	Lasiocarpin-NO	Lycopsamin	Lycopsamin-NO	Monocrotalin	Monocrotalin-NO
	FP-14-0718	Dietary supplements									6.1	1.5																			7.6	0	0	0	0	0	0	0	0	0	0	0	0	0	0	0	0	0	0
	FP-14-0737	Dietary supplements									21.9																		0.4		22.3	0	0	0	0	0	0	0	0	0	0	0	0	0	0	0	0	0	0
	FP-14-0738	Dietary supplements															5751.7	2736.4													8488.1	0	0	0	0	0	0	0	0	0	0	0	0	0	0	0	0	0	0
	FP-14-0739	Dietary supplements																			6.9	20.8	26.4	26.1	46.8	24.2	5.8				157	0	0	0	0	0	0	0	0	0	0	0	0	0	0	0	0	0	0
	FP-14-0742	Dietary supplements					10.8	2.6	4.1			29.6			10.9		104.4		11.6	15.9						38.3					228.2	0	0	0	0	0	0	0	0	0	0	0	0	0	0	0	0	0	0
	FP-14-0744	Dietary supplements									11.4																		8.6		20	0	0	0	0	0	0	0	0	0	0	0	0	0	0	0	0	0	0
	FP-14-0747	Dietary supplements										17.2					5.9														23.1	0	0	0	0	0	0	0	0	0	0	0	0	0	0	0	0	0	0
	FP-14-0748	Dietary supplements										414294					604718	58536													1077548	0	0	0	0	0	0	0	0	0	0	0	0	0	0	0	0	0	0
	FP-14-0749	Dietary supplements									795.6	4758.4					1916.9	10139													17609.9	0	0	0	0	0	0	0	0	0	0	0	0	0	0	0	0	0	0
	FP-14-0750	Dietary supplements									94.6	126.5					7.6	28.2													256.9	0	0	0	0	0	0	0	0	0	0	0	0	0	0	0	0	0	0
	FP-14-0751	Dietary supplements			39												19.3	43.7													102	0	0	39	0	0	0	0	0	0	0	0	0	0	0	0	0	0	0
	FP-14-0752	Dietary supplements									22.8																				22.8	0	0	0	0	0	0	0	0	0	0	0	0	0	0	0	0	0	0
	FP-14-0755	Dietary supplements			38.1						2.3																				40.4	0	0	38.1	0	0	0	0	0	0	0	0	0	0	0	0	0	0	0
	FP-14-0757	Dietary supplements									2.1																				2.1	0	0	0	0	0	0	0	0	0	0	0	0	0	0	0	0	0	0
	FP-14-0760	Dietary supplements									12.4											13.3		5.3	11.3	10.5					52.8	0	0	0	0	0	0	0	0	0	0	0	0	0	0	0	0	0	0
	FP-14-0762	Dietary supplements									6.2																				6.2	0	0	0	0	0	0	0	0	0	0	0	0	0	0	0	0	0	0
	FP-14-0767	Dietary supplements					7		47.7		9.1																				63.8	0	0	0	0	0	0	0	0	0	0	0	0	0	0	0	0	0	0
	FP-14-0772	Dietary supplements									219.2	7.2																			226.4	0	0	0	0	0	0	0	0	0	0	0	0	0	0	0	0	0	0
	FP-14-0774	Dietary supplements									8.8	2.2					0.6														11.6	0	0	0	0	0	0	0	0	0	0	0	0	0	0	0	0	0	0
	FP-14-0775	Dietary supplements	1166.5	40.3							23.3						57.2														1287.3	0	0	0	0	0	0	0	0	0	0	0	0	0	0	0	0	0	0
	FP-14-0777	Dietary supplements	35.7								372.3	6.5					224.4														638.9	0	0	0	0	0	0	0	0	0	0	0	0	0	0	0	0	0	0
	FP-14-0781	Dietary supplements					2.2	1.3	0.3		126.7	147.9						0.5	30.4	88.8										13.7	411.8	0	0	0	0	0	0	0	0	0	0	0	0	0	0	0	0	0	0
	FP-14-0785	Dietary supplements	624.2	59.8							61	2.2																			747.2	0	0	0	0	0	0	0	0	0	0	0	0	0	0	0	0	0	0
	FP-14-0786	Dietary supplements									22.4	2.4																			24.8	0	0	0	0	0	0	0	0	0	0	0	0	0	0	0	0	0	0
	FP-14-0798	Dietary supplements									330.7	32.7																			363.4	0	0	0	0	0	0	0	0	0	0	0	0	0	0	0	0	0	0
	FP-14-0808	Dietary supplements		42.9							3697.5	7735													532.7	2191.3	357.4				14556.8	0	0	0	0	0	0	0	0	0	0	0	0	0	0	0	0	0	0
	FP-14-0809	Dietary supplements										836804					1467654	105817													2410275	0	0	0	0	0	0	0	0	0	0	0	0	0	0	0	0	0	0
	FP-14-0810	Dietary supplements										981.3					868.7	75.7													1925.7	0	0	0	0	0	0	0	0	0	0	0	0	0	0	0	0	0	0
	FP-14-0813	Dietary supplements									25.1	39.8												12.5					5.2		82.6	0	0	0	0	0	0	0	0	0	0	0	0	0	0	0	0	0	0
	FP-14-0821	Dietary supplements									19.6	10.5																			30.1	0	0	0	0	0	0	0	0	0	0	0	0	0	0	0	0	0	0
	FP-14-0824	Dietary supplements									174.8	65.3					283.2	65.7													589	0	0	0	0	0	0	0	0	0	0	0	0	0	0	0	0	0	0
	FP-14-0826	Dietary supplements																			132.1		290.1	8.4	303		11.4				745	0	0	0	0	0	0	0	0	0	0	0	0	0	0	0	0	0	0
	FP-14-0829	Dietary supplements																6.5													6.5	0	0	0	0	0	0	0	0	0	0	0	0	0	0	0	0	0	0
	FP-14-0830	Dietary supplements		14.4			14.4	31.7				4.8	13.5					1	215.2	955.3										50	1300.3	0	0	0	0	0	0	0	0	0	0	13.5	0	0	0	0	0	0	0
	FP-14-0843	Dietary supplements															506.2	50.2													556.4	0	0	0	0	0	0	0	0	0	0	0	0	0	0	0	0	0	0
	FP-14-0847	Dietary supplements															81.2	21.1													102.3	0	0	0	0	0	0	0	0	0	0	0	0	0	0	0	0	0	0
	FP-14-0856	Dietary supplements							5.5																						5.5	0	0	0	0	0	0	0	0	0	0	0	0	0	0	0	0	0	0
	FP-14-0859	Dietary supplements																			18.6		25.4		90.3		13				147.3	0	0	0	0	0	0	0	0	0	0	0	0	0	0	0	0	0	0
	FP-14-0861	Dietary supplements	7.2														111.4	2.8							11.5						132.9	0	0	0	0	0	0	0	0	0	0	0	0	0	0	0	0	0	0
	FP-14-0876	Dietary supplements																					26.2								26.2	0	0	0	0	0	0	0	0	0	0	0	0	0	0	0	0	0	0
	FP-14-0721	Suppl. containing fatty acids																													0	0	0	0	0	0	0	0	0	0	0	0	0	0	0	0	0	0	0
[truncated: 80 more columns]

## Sheet: Reference List
	References
	Allemang A, Mahony C, Lester C, Pfuhler S (2018) Relative potency of fifteen pyrrolizidine alkaloids to induce DNA damage as measured by micronucleus induction in HepaRG human liver cells. Food and Chemical Toxicology 121:72-81 doi:10.1016/j.fct.2018.08.003
	Buchmueller J, Enge A-M, Peters A, et al. (2022) The chemical structure impairs the intensity of genotoxic effects promoted by 1,2-unsaturated pyrrolizidine alkaloids in vitro. Food and Chemical Toxicology 164:113049 doi:https://doi.org/10.1016/j.fct.2022.113049
	Chen L, Peijnenburg A, de Haan L, Rietjens I (2019) Prediction of in vivo genotoxicity of lasiocarpine and riddelliine in rat liver using a combined in vitro-physiologically based kinetic modelling-facilitated reverse dosimetry approach. Arch Toxicol 93(8):2385-2395 doi:10.1007/s00204-019-02515-5
	Chou MW, Wang YP, Yan J, et al. (2003) Riddelliine N-oxide is a phytochemical and mammalian metabolite with genotoxic activity that is comparable to the parent pyrrolizidine alkaloid riddelliine. Toxicology Letters 145(3):239-247 doi:10.1016/S0378-4274(03)00293-5
	Field RA, Stegelmeier BL, Colegate SM, Brown AW, Green BT (2015) An in vitro comparison of the cytotoxic potential of selected dehydropyrrolizidine alkaloids and some N-oxides. Toxicon 97:36-45 doi:10.1016/j.toxicon.2015.02.001
	Frei H, Lüthy J, Brauchli J, Zweifel U, Würgler FE, Schlatter C (1992) Structure/activity relationships of the genotoxic potencies of sixteen pyrrolizidine alkaloids assayed for the induction of somatic mutation and recombination in wing cells of Drosophila melanogaster. Chemico-Biological Interactions 83(1):1-22 doi:10.1016/0009-2797(92)90088-3
	Gao L, Rutz L, Schrenk D (2020) Structure-dependent hepato-cytotoxic potencies of selected pyrrolizidine alkaloids in primary rat hepatocyte culture. Food and Chemical Toxicology 135 doi:10.1016/j.fct.2019.110923
	Geburek I, Preiss-Weigert A, Lahrssen-Wiederholt M, Schrenk D, These A (2020) In vitro metabolism of pyrrolizidine alkaloids - Metabolic degradation and GSH conjugate formation of different structure types. Food and Chemical Toxicology 135:110868 doi:10.1016/j.fct.2019.110868
	Glück J, Waizenegger J, Braeuning A, Hessel-Pras S (2021) Pyrrolizidine alkaloids induce cell death in human heparg cells in a structure-dependent manner. International Journal of Molecular Sciences 22(1):1-12 doi:10.3390/ijms22010202
	Haas M, Wirachowski K, Thibol L, Küpper JH, Schrenk D, Fahrer J (2023) Potency ranking of pyrrolizidine alkaloids in metabolically competent human liver cancer cells and primary human hepatocytes using a genotoxicity test battery. Archives of Toxicology 97(5):1413-1428 doi:10.1007/s00204-023-03482-8
	Hadi NSA, Bankoglu EE, Schott L, et al. (2021) Genotoxicity of selected pyrrolizidine alkaloids in human hepatoma cell lines HepG2 and Huh6. Mutation Research - Genetic Toxicology and Environmental Mutagenesis 861-862 doi:10.1016/j.mrgentox.2020.503305
	He X, Xia Q, Bryant MS, Fu PP (2024) An efficient enzymatic system for studying structure-carcinogenicity relationships: metabolism of pyrrolizidine alkaloids by human liver microsomes in the presence of calf thymus DNA, resulting in the formation of DNA adducts. Journal of Environmental Science and Health, Part C: Toxicology and Carcinogenesis doi:10.1080/26896583.2024.2424091
	He X, Xia Q, Shi Q, Fu PP (2021) Metabolism of carcinogenic pyrrolizidine alkaloids and pyrrolizidine alkaloid N-oxides by rat primary hepatocytes generate the same characteristic DHP-DNA adducts. Journal of Environmental Science and Health, Part C: Toxicology and Carcinogenesis 39(4):357-372 doi:10.1080/26896583.2021.1954460
	He X, Xia Q, Woodling K, Lin G, Fu PP (2017) Pyrrolizidine alkaloid-derived DNA adducts are common toxicological biomarkers of pyrrolizidine alkaloid N-oxides. Journal of Food and Drug Analysis 25(4):984-991 doi:10.1016/j.jfda.2017.09.001
	Hincks JR, Kim HY, Segall HJ, Molyneux RJ, Stermitz FR, Coulombe Jr RA (1991) DNA cross-linking in mammalian cells by pyrrolizidine alkaloids: Structure-activity relationships. Toxicology and Applied Pharmacology 111(1):90-98 doi:10.1016/0041-008X(91)90137-4
	Lester C, Troutman J, Obringer C, et al. (2019) Intrinsic relative potency of a series of pyrrolizidine alkaloids characterized by rate and extent of metabolism. Food and Chemical Toxicology 131 doi:10.1016/j.fct.2019.05.031
	Li X, He X, Chen S, et al. (2020) Evaluation of pyrrolizidine alkaloid-induced genotoxicity using metabolically competent TK6 cell lines. Food and Chemical Toxicology 145 doi:10.1016/j.fct.2020.111662
	Louisse J, Rijkers D, Stoopen G, et al. (2019) Determination of genotoxic potencies of pyrrolizidine alkaloids in HepaRG cells using the γH2AX assay. Food and Chemical Toxicology 131 doi:10.1016/j.fct.2019.05.040
	Lu Y, Wong KY, Tan C, Ma J, Feng B, Lin G (2020) Establishment of a novel CYP3A4-transduced human hepatic sinusoidal endothelial cell model and its application in screening hepatotoxicity of pyrrolizidine alkaloids. Journal of Environmental Science and Health, Part C: Toxicology and Carcinogenesis 38(2):169-185 doi:10.1080/26896583.2020.1769409
	Merz KH, Schrenk D (2016) Interim relative potency factors for the toxicological risk assessment of pyrrolizidine alkaloids in food and herbal medicines. Toxicology Letters 263:44-57 doi:10.1016/j.toxlet.2016.05.002
	Mulder P, Sánchez P, These A, Preiss-Weigert A, Castellari M (2015) Occurrence of Pyrrolizidine Alkaloids in food. EFSA Supporting Publications 12(8):1-116 doi:10.2903/sp.efsa.2015.EN-859
	Pan Y, Ma J, Zhao H, Fu PP, Lin G (2023) Hepatotoxicity screening and ranking of structurally different pyrrolizidine alkaloids in zebrafish. Food and Chemical Toxicology 178 doi:10.1016/j.fct.2023.113903
	Ruan J, Yang M, Fu P, Ye Y, Lin G (2014) Metabolic activation of pyrrolizidine alkaloids: Insights into the structural and enzymatic basis. Chemical Research in Toxicology 27(6):1030-1039 doi:10.1021/tx500071q
	Rutz L, Gao L, Küpper JH, Schrenk D (2020) Structure-dependent genotoxic potencies of selected pyrrolizidine alkaloids in metabolically competent HepG2 cells. Archives of Toxicology 94(12):4159-4172 doi:10.1007/s00204-020-02895-z
	To YC, Pan Y, Yan X, He Y, Lin G (2024) The toxicokinetic and metabolism of structurally diverse pyrrolizidine alkaloids in rats. Journal of Ethnopharmacology 321 doi:10.1016/j.jep.2023.117390
	Waizenegger J, Braeuning A, Templin M, Lampen A, Hessel-Pras S (2018) Structure-dependent induction of apoptosis by hepatotoxic pyrrolizidine alkaloids in the human hepatoma cell line HepaRG: Single versus repeated exposure. Food and Chemical Toxicology 114:215-226 doi:10.1016/j.fct.2018.02.036
	Wang YP, Fu PP, Chou MW Metabolic activation of the tumorigenic pyrrolizidine alkaloid, retrorsine, leading to DNA adduct formation in vivo. In: International Journal of Environmental Research and Public Health, 2005a. vol 2. p 74-79
	Wang YP, Yan J, Beger RD, Fu PP, Chou MW (2005b) Metabolic activation of the tumorigenic pyrrolizidine alkaloid, monocrotaline, leading to DNA adduct formation in vivo. Cancer Lett 226(1):27-35 doi:10.1016/j.canlet.2004.11.039
	Wang Z, Han H, Wang C, et al. (2021) Hepatotoxicity of pyrrolizidine alkaloid compound intermedine: Comparison with other pyrrolizidine alkaloids and its toxicological mechanism. Toxins 13(12) doi:10.3390/toxins13120849
	Xia Q, Chou MW, Edgar JA, Doerge DR, Fu PP (2006) Formation of DHP-derived DNA adducts from metabolic activation of the prototype heliotridine-type pyrrolizidine alkaloid, lasiocarpine. Cancer Letters 231(1):138-145 doi:10.1016/j.canlet.2005.01.023
	Xia Q, Chou MW, Lin G, Fu PP (2004) Metabolic formation of DHP-derived DNA adducts from a representative otonecine type pyrrolizidine alkaloid clivorine and the extract of Ligularia hodgsonnii hook. Chemical Research in Toxicology 17(5):702-708 doi:10.1021/tx030030q
	Xia Q, Yan J, Chou MW, Fu PP (2008) Formation of DHP-derived DNA adducts from metabolic activation of the prototype heliotridine-type pyrrolizidine alkaloid, heliotrine. Toxicol Lett 178(2):77-82
	Xia Q, Zhao Y, Lin G, Beland FA, Cai L, Fu PP (2016) Pyrrolizidine alkaloid-protein adducts: potential non-invasive biomarkers of pyrrolizidine alkaloid-induced liver toxicity and exposure. Chem Res Toxicol 29(8):1282-1292
	Xia Q, Zhao Y, Von Tungeln LS, et al. (2013) Pyrrolizidine alkaloid-derived DNA adducts as a common biological biomarker of pyrrolizidine alkaloid-induced tumorigenicity. Chem Res Toxicol 26(9):1384-96 doi:10.1021/tx400241c
	Xiong F, Jiang K, Chen Y, et al. (2020) Protein cross-linking in primary cultured mouse hepatocytes by dehydropyrrolizidine alkaloids: Structure–toxicity relationship. Toxicon 186:4-11 doi:10.1016/j.toxicon.2020.07.015
	Yan J, Xia Q, Chou M, Fu P (2008) Metabolic activation of retronecine and retronecine N-oxide – formation of DHP-derived DNA adducts. Toxicology and Industrial Health 24(3):181-188 doi:10.1177/0748233708093727
	Zagorski JW, Kaminski NE (2024) Utilization of a novel human hepatocyte-endothelial cell coculture model to determine differential toxicities of pyrrolizidine alkaloid food contaminants. Food and Chemical Toxicology 187 doi:10.1016/j.fct.2024.114584
